# Supplementary material for: {4,4′-Dibromo-2,2′-[ethane-1,2-diylbis(nitrilo­methyl­idyne)]diphenolato}copper(II)
Source: Acta Crystallogr Sect E Struct Rep Online. 2009 Jul 11;65(Pt 8):m903. doi: 10.1107/S1600536809024015 (PMC2977491; doi:10.1107/S1600536809024015)
Supplement: Supplementary file 1 [file e-65-0m903-sup1.cif]

##############################################################################
###                                                                        ###
###        Electronic paper (Acta Crystallographica Section E)             ###
###                                                                        ###
##############################################################################
#                                                                            #
# This CIF contains the data in a paper accepted for publication in Acta     #
# Crystallographica Section E. It conforms to the requirements of Notes      #
# for Authors for Section E, and has been peer reviewed under the auspices   #
# of the IUCr Commission on Journals.                                        #
#                                                                            #
# Full details of the Crystallographic Information File format               #
# are given in the paper "The Crystallographic Information File (CIF):       #
# a New Standard Archive File for Crystallography" by S. R. Hall, F. H.      #
# Allen and I. D. Brown [Acta Cryst. (1991), A47, 655-685].                  #
#                                                                            #
# The current version of the core CIF dictionary is obtainable from          #
# ftp://ftp.iucr.org/pub/cif_core.dic. The current version number is 2.4.    #
#                                                                            #
# Software is freely available for graphical display of the structure(s) in  #
# this CIF.  For information consult the CIF home page http://www.iucr.org/  #
# cif/home.html                                                              #
#                                                                            #
# This file may be used for bona fide research purposes within the           #
# scientific community so long as proper attribution is given to the journal # 
# article from which it was obtained.                                        #
#                                                                            #
##############################################################################
                                             
data_global
_audit_creation_method     'form.cif (version 2.0)'
_journal_data_validation_number     ?
_journal_date_recd_electronic     2009-06-13
_journal_date_accepted     2009-06-23
_journal_name_full     'Acta Crystallographica, Section E'
_journal_year     2009
_journal_volume     65
_journal_issue      8
_journal_page_first     m903
_journal_page_last     m903
_journal_paper_category     QM
_journal_coeditor_code     TK2481
_publ_contact_author_name     'Miao-Ling Huang'
_publ_contact_author_address
;
      Department of Chemistry and Science of life
      Quanzhou Normal University
      Fujian 362000
      China
;
_publ_contact_author_email     'hml301@163.com'
_publ_contact_author_fax     '86 595 22919972'
_publ_contact_author_phone     '86 15060805088'
_publ_section_title
;\
{4,4'-Dibromo-2,2'-[ethane-1,2-diylbis(nitrilomethylidyne)]diphenolato}\
copper(II)
;
loop_
    _publ_author_name
    _publ_author_footnote
    _publ_author_address
    'Qing-Fan Xie' ?
;
      Department of Chemistry and Science of life
      Quanzhou Normal University
      Fujian 362000
      People's Republic of China
;
    'Yan-min Chen' ?
;
      Department of Chemistry and Science of life
      Quanzhou Normal University
      Fujian 362000
      People's Republic of China
;
    'Miao-Ling Huang' ?
;
      Department of Chemistry and Science of life
      Quanzhou Normal University
      Fujian 362000
      People's Republic of China
;
data_I
_audit_creation_method     SHELXL-97
_chemical_name_systematic
;
{4,4'-Dibromo-2,2'-[ethane-1,2-\
diylbis(nitrilomethylidyne)]diphenolato}copper(II)
;
_chemical_name_common     ?
_chemical_formula_moiety     'C16 H12 Br2 Cu1 N2 O2'
_chemical_formula_sum     'C16 H12 Br2 Cu1 N2 O2'
_chemical_formula_iupac     '[Cu (C16 H12 Br2 N2 O2)]'
_chemical_formula_weight     487.68
_chemical_melting_point     ?
_symmetry_cell_setting     triclinic
_symmetry_space_group_name_H-M     'P -1'
_symmetry_space_group_name_Hall     '-P 1'
loop_
    _symmetry_equiv_pos_as_xyz
    'x, y, z'
    '-x, -y, -z'
_cell_length_a     8.2848(4)
_cell_length_b     9.6302(5)
_cell_length_c     10.9984(6)
_cell_angle_alpha     115.601(6)
_cell_angle_beta     92.866(4)
_cell_angle_gamma     101.527(5)
_cell_volume     766.10(7)
_cell_formula_units_Z     2
_cell_measurement_reflns_used     3643
_cell_measurement_theta_min     2.4
_cell_measurement_theta_max     32.6
_cell_measurement_temperature     173(2)
_exptl_crystal_description     block
_exptl_crystal_colour     blue
_exptl_crystal_size_max     0.4
_exptl_crystal_size_mid     0.1
_exptl_crystal_size_min     0.1
_exptl_crystal_density_diffrn     2.114
_exptl_crystal_density_meas     ?
_exptl_crystal_density_method     'not measured'
_exptl_crystal_F_000     474
_exptl_absorpt_coefficient_mu     6.651
_exptl_absorpt_correction_type     'multi-scan'
_exptl_absorpt_process_details     '(SADABS; Sheldrick, 1996)'
_exptl_absorpt_correction_T_min     0.715
_exptl_absorpt_correction_T_max     1
_exptl_special_details
;
;
_diffrn_ambient_temperature     173(2)
_diffrn_radiation_type     MoK\a
_diffrn_radiation_wavelength     0.71073
_diffrn_radiation_source     'fine-focus sealed tube'
_diffrn_radiation_monochromator     graphite
_diffrn_measurement_device_type
;
Oxford Diffraction Xcalibur diffractometer
with a Sapphire CCD detector
;
_diffrn_measurement_method
;
Rotation method data acquisition using \w and \f
;
_diffrn_detector_area_resol_mean     ?
_diffrn_reflns_number     6303
_diffrn_reflns_av_R_equivalents     0.030
_diffrn_reflns_av_sigmaI/netI     0.039
_diffrn_reflns_theta_min     2.4
_diffrn_reflns_theta_max     25.0
_diffrn_reflns_theta_full     25.0
_diffrn_measured_fraction_theta_max     0.980
_diffrn_measured_fraction_theta_full     0.980
_diffrn_reflns_limit_h_min     -9
_diffrn_reflns_limit_h_max     9
_diffrn_reflns_limit_k_min     -11
_diffrn_reflns_limit_k_max     11
_diffrn_reflns_limit_l_min     -13
_diffrn_reflns_limit_l_max     13
_diffrn_standards_number     ?
_diffrn_standards_interval_count     ?
_diffrn_standards_interval_time     ?
_diffrn_standards_decay_%     0
_refine_special_details
;
Refinement of <i>F</i>^2^ against ALL reflections. The weighted <i>R</i>-factor
<i>wR</i> and goodness of fit <i>S</i> are based on <i>F</i>^2^, conventional
<i>R</i>-factors <i>R</i> are based on <i>F</i>, with <i>F</i> set to zero for
negative <i>F</i>^2^. The threshold expression of <i>F</i>^2^ >
\s(<i>F</i>^2^) is used only for calculating <i>R</i>-factors(gt) <i>etc</i>.
and is not relevant to the choice of reflections for refinement.
<i>R</i>-factors based on <i>F</i>^2^ are statistically about twice as large
as those based on <i>F</i>, and <i>R</i>- factors based on ALL data will be
even larger.
;
_reflns_number_total     2641
_reflns_number_gt     2128
_reflns_threshold_expression     I>2\s(I)
_refine_ls_structure_factor_coef     Fsqd
_refine_ls_matrix_type     full
_refine_ls_R_factor_all     0.038
_refine_ls_R_factor_gt     0.027
_refine_ls_wR_factor_gt     0.059
_refine_ls_wR_factor_ref     0.060
_refine_ls_goodness_of_fit_ref     1.01
_refine_ls_restrained_S_all     1.01
_refine_ls_number_reflns     2641
_refine_ls_number_parameters     208
_refine_ls_number_restraints     0
_refine_ls_hydrogen_treatment     constr
_refine_ls_weighting_scheme     calc
_refine_ls_weighting_details
                 'calc w=1/[\s^2^(Fo^2^)+(0.0298P)^2^] where P=(Fo^2^+2Fc^2^)/3'
_atom_sites_solution_hydrogens     geom
_atom_sites_solution_primary     direct
_atom_sites_solution_secondary     difmap
_refine_ls_shift/su_max     0.005
_refine_ls_shift/su_mean     0.001
_refine_diff_density_max     0.50
_refine_diff_density_min     -0.35
_refine_ls_extinction_method     none
_refine_ls_extinction_coef     ?
loop_
    _atom_type_symbol
    _atom_type_description
    _atom_type_scat_dispersion_real
    _atom_type_scat_dispersion_imag
    _atom_type_scat_source
    'C' 'C' 0.0033 0.0016
                         'International Tables Vol C Tables 4.2.6.8 and 6.1.1.4'
    'H' 'H' 0.0000 0.0000
                         'International Tables Vol C Tables 4.2.6.8 and 6.1.1.4'
    'O' 'O' 0.0106 0.0060
                         'International Tables Vol C Tables 4.2.6.8 and 6.1.1.4'
    'Br' 'Br' -0.2901 2.4595
                         'International Tables Vol C Tables 4.2.6.8 and 6.1.1.4'
    'N' 'N' 0.0061 0.0033
                         'International Tables Vol C Tables 4.2.6.8 and 6.1.1.4'
    'Cu' 'Cu' 0.3201 1.2651
                         'International Tables Vol C Tables 4.2.6.8 and 6.1.1.4'
_computing_data_collection     'SMART (Bruker, 2001)'
_computing_cell_refinement     'SAINT (Bruker, 2001)'
_computing_data_reduction     'SAINT (Bruker, 2003)'
_computing_structure_solution     'SHELXS97 (Sheldrick, 2008)'
_computing_structure_refinement     'SHELXL97 (Sheldrick, 2008)'
_computing_molecular_graphics     'SHELXTL (Sheldrick, 2008)'
_computing_publication_material     'SHELXTL (Sheldrick, 2008)'
loop_
    _atom_site_type_symbol
    _atom_site_label
    _atom_site_fract_x
    _atom_site_fract_y
    _atom_site_fract_z
    _atom_site_U_iso_or_equiv
    _atom_site_adp_type
    _atom_site_calc_flag
    _atom_site_refinement_flags
    _atom_site_occupancy
    _atom_site_disorder_assembly
    _atom_site_disorder_group
    Cu Cu1 0.98239(6) 1.20034(5) 0.06363(4) 0.02426(13) Uani d . 1 . .
    Br Br1 0.55269(5) 0.80260(4) 0.44272(4) 0.03477(13) Uani d . 1 . .
    Br Br2 1.24837(5) 1.57593(5) -0.37940(4) 0.03793(13) Uani d . 1 . .
    O O2 0.9055(3) 1.2075(3) -0.1004(2) 0.0258(6) Uani d . 1 . .
    O O1 0.7760(3) 1.0630(3) 0.0529(2) 0.0332(6) Uani d . 1 . .
    N N2 1.1879(4) 1.3606(3) 0.1009(3) 0.0241(7) Uani d . 1 . .
    N N1 1.0890(4) 1.1769(3) 0.2128(3) 0.0241(7) Uani d . 1 . .
    C C16 0.9859(5) 1.2886(4) -0.1568(4) 0.0250(8) Uani d . 1 . .
    C C15 0.9173(5) 1.2616(4) -0.2887(4) 0.0273(8) Uani d . 1 . .
    H H15A 0.8176 1.1854 -0.3323 0.033 Uiso calc R 1 . .
    C C14 0.9942(5) 1.3449(4) -0.3533(4) 0.0272(9) Uani d . 1 . .
    H H14A 0.9469 1.3238 -0.4399 0.033 Uiso calc R 1 . .
    C C13 1.1434(5) 1.4613(4) -0.2894(4) 0.0280(9) Uani d . 1 . .
    C C12 1.2146(5) 1.4889(4) -0.1645(4) 0.0278(9) Uani d . 1 . .
    H H12A 1.3138 1.5666 -0.1229 0.033 Uiso calc R 1 . .
    C C11 1.1425(5) 1.4034(4) -0.0966(4) 0.0246(8) Uani d . 1 . .
    C C10 1.2328(5) 1.4321(4) 0.0297(4) 0.0257(8) Uani d . 1 . .
    H H10A 1.3328 1.5096 0.0626 0.031 Uiso calc R 1 . .
    C C5 0.7334(5) 1.0083(4) 0.1394(4) 0.0266(8) Uani d . 1 . .
    C C4 0.5657(5) 0.9251(4) 0.1244(4) 0.0295(9) Uani d . 1 . .
    H H4A 0.4890 0.9111 0.0529 0.035 Uiso calc R 1 . .
    C C3 0.5139(5) 0.8652(4) 0.2115(4) 0.0281(9) Uani d . 1 . .
    H H3A 0.4029 0.8122 0.1992 0.034 Uiso calc R 1 . .
    C C2 0.6253(5) 0.8827(4) 0.3184(4) 0.0257(8) Uani d . 1 . .
    C C1 0.7877(5) 0.9614(4) 0.3382(4) 0.0248(8) Uani d . 1 . .
    H H1A 0.8613 0.9728 0.4105 0.030 Uiso calc R 1 . .
    C C6 0.8457(5) 1.0256(4) 0.2511(4) 0.0246(8) Uani d . 1 . .
    C C7 1.0206(5) 1.1058(4) 0.2782(4) 0.0254(8) Uani d . 1 . .
    H H7A 1.0876 1.1053 0.3483 0.030 Uiso calc R 1 . .
    C C8 1.2681(5) 1.2481(4) 0.2451(4) 0.0290(9) Uani d . 1 . .
    H H8A 1.3272 1.1760 0.1838 0.035 Uiso calc R 1 . .
    H H8B 1.3095 1.2730 0.3381 0.035 Uiso calc R 1 . .
    C C9 1.2922(5) 1.3988(4) 0.2276(4) 0.0279(8) Uani d . 1 . .
    H H9A 1.2599 1.4812 0.3043 0.033 Uiso calc R 1 . .
    H H9B 1.4083 1.4368 0.2233 0.033 Uiso calc R 1 . .
loop_
    _atom_site_aniso_label
    _atom_site_aniso_U_11
    _atom_site_aniso_U_22
    _atom_site_aniso_U_33
    _atom_site_aniso_U_12
    _atom_site_aniso_U_13
    _atom_site_aniso_U_23
    Cu1 0.0249(3) 0.0287(3) 0.0179(2) 0.00328(19) 0.00093(18) 0.0109(2)
    Br1 0.0388(3) 0.0389(2) 0.0343(2) 0.00736(19) 0.00758(18) 0.0242(2)
    Br2 0.0462(3) 0.0443(3) 0.0355(2) 0.0127(2) 0.00954(19) 0.0280(2)
    O2 0.0260(15) 0.0306(14) 0.0192(13) 0.0036(11) 0.0022(11) 0.0112(12)
    O1 0.0318(17) 0.0439(16) 0.0214(14) -0.0038(12) -0.0038(11) 0.0190(13)
    N2 0.0292(18) 0.0242(16) 0.0174(16) 0.0055(13) 0.0008(13) 0.0087(14)
    N1 0.0229(18) 0.0279(17) 0.0207(17) 0.0058(13) 0.0009(13) 0.0107(14)
    C16 0.028(2) 0.026(2) 0.022(2) 0.0113(17) 0.0062(16) 0.0087(17)
    C15 0.029(2) 0.029(2) 0.022(2) 0.0089(17) 0.0008(16) 0.0101(17)
    C14 0.031(2) 0.033(2) 0.021(2) 0.0151(18) 0.0038(16) 0.0125(18)
    C13 0.037(2) 0.032(2) 0.027(2) 0.0167(18) 0.0134(18) 0.0190(18)
    C12 0.025(2) 0.031(2) 0.025(2) 0.0058(17) 0.0052(16) 0.0112(18)
    C11 0.027(2) 0.028(2) 0.0213(19) 0.0092(17) 0.0042(16) 0.0120(16)
    C10 0.027(2) 0.0228(19) 0.024(2) 0.0049(16) 0.0027(16) 0.0076(17)
    C5 0.030(2) 0.026(2) 0.020(2) 0.0083(17) 0.0018(16) 0.0072(17)
    C4 0.025(2) 0.038(2) 0.024(2) 0.0031(17) -0.0012(16) 0.0156(18)
    C3 0.024(2) 0.029(2) 0.028(2) 0.0043(17) 0.0057(17) 0.0107(18)
    C2 0.031(2) 0.025(2) 0.023(2) 0.0081(17) 0.0071(17) 0.0116(17)
    C1 0.028(2) 0.024(2) 0.021(2) 0.0073(16) 0.0009(16) 0.0083(16)
    C6 0.030(2) 0.0209(19) 0.020(2) 0.0088(16) -0.0004(16) 0.0063(16)
    C7 0.028(2) 0.028(2) 0.0187(19) 0.0094(17) -0.0007(16) 0.0084(17)
    C8 0.022(2) 0.038(2) 0.027(2) 0.0051(17) -0.0025(16) 0.0165(18)
    C9 0.024(2) 0.032(2) 0.022(2) 0.0023(17) -0.0020(16) 0.0096(17)
_geom_special_details
;
All e.s.d.'s (except the e.s.d. in the dihedral angle between two l.s. planes)
are estimated using the full covariance matrix. The cell e.s.d.'s are taken
into account individually in the estimation of e.s.d.'s in distances, angles
and torsion angles; correlations between e.s.d.'s in cell parameters are only
used when they are defined by crystal symmetry. An approximate (isotropic)
treatment of cell e.s.d.'s is used for estimating e.s.d.'s involving l.s.
planes.
;
loop_
    _geom_bond_atom_site_label_1
    _geom_bond_atom_site_label_2
    _geom_bond_site_symmetry_2
    _geom_bond_distance
    _geom_bond_publ_flag
    Cu1 O1 . 1.905(2) ?
    Cu1 O2 . 1.917(2) ?
    Cu1 N1 . 1.943(3) ?
    Cu1 N2 . 1.945(3) ?
    Br1 C2 . 1.907(3) ?
    Br2 C13 . 1.898(3) ?
    O2 C16 . 1.301(4) ?
    O1 C5 . 1.302(4) ?
    N2 C10 . 1.272(4) ?
    N2 C9 . 1.461(4) ?
    N1 C7 . 1.273(4) ?
    N1 C8 . 1.459(4) ?
    C16 C15 . 1.423(5) ?
    C16 C11 . 1.432(5) ?
    C15 C14 . 1.374(5) ?
    C15 H15A . 0.9300 ?
    C14 C13 . 1.399(5) ?
    C14 H14A . 0.9300 ?
    C13 C12 . 1.358(5) ?
    C12 C11 . 1.404(5) ?
    C12 H12A . 0.9300 ?
    C11 C10 . 1.431(5) ?
    C10 H10A . 0.9300 ?
    C5 C4 . 1.420(5) ?
    C5 C6 . 1.432(5) ?
    C4 C3 . 1.362(5) ?
    C4 H4A . 0.9300 ?
    C3 C2 . 1.385(5) ?
    C3 H3A . 0.9300 ?
    C2 C1 . 1.361(5) ?
    C1 C6 . 1.404(5) ?
    C1 H1A . 0.9300 ?
    C6 C7 . 1.447(5) ?
    C7 H7A . 0.9300 ?
    C8 C9 . 1.521(5) ?
    C8 H8A . 0.9700 ?
    C8 H8B . 0.9700 ?
    C9 H9A . 0.9700 ?
    C9 H9B . 0.9700 ?
loop_
    _geom_angle_atom_site_label_1
    _geom_angle_atom_site_label_2
    _geom_angle_atom_site_label_3
    _geom_angle_site_symmetry_1
    _geom_angle_site_symmetry_3
    _geom_angle
    _geom_angle_publ_flag
    O1 Cu1 O2 . . 91.88(10) ?
    O1 Cu1 N1 . . 92.75(11) ?
    O2 Cu1 N1 . . 170.19(12) ?
    O1 Cu1 N2 . . 171.68(11) ?
    O2 Cu1 N2 . . 92.89(11) ?
    N1 Cu1 N2 . . 83.60(12) ?
    C16 O2 Cu1 . . 127.2(2) ?
    C5 O1 Cu1 . . 127.5(2) ?
    C10 N2 C9 . . 120.6(3) ?
    C10 N2 Cu1 . . 126.9(3) ?
    C9 N2 Cu1 . . 112.5(2) ?
    C7 N1 C8 . . 119.9(3) ?
    C7 N1 Cu1 . . 127.3(3) ?
    C8 N1 Cu1 . . 112.8(2) ?
    O2 C16 C15 . . 118.8(3) ?
    O2 C16 C11 . . 124.6(3) ?
    C15 C16 C11 . . 116.6(3) ?
    C14 C15 C16 . . 121.9(3) ?
    C14 C15 H15A . . 119.1 ?
    C16 C15 H15A . . 119.1 ?
    C15 C14 C13 . . 120.2(3) ?
    C15 C14 H14A . . 119.9 ?
    C13 C14 H14A . . 119.9 ?
    C12 C13 C14 . . 119.8(3) ?
    C12 C13 Br2 . . 120.3(3) ?
    C14 C13 Br2 . . 119.9(3) ?
    C13 C12 C11 . . 121.8(3) ?
    C13 C12 H12A . . 119.1 ?
    C11 C12 H12A . . 119.1 ?
    C12 C11 C16 . . 119.6(3) ?
    C12 C11 C10 . . 117.8(3) ?
    C16 C11 C10 . . 122.5(3) ?
    N2 C10 C11 . . 125.6(3) ?
    N2 C10 H10A . . 117.2 ?
    C11 C10 H10A . . 117.2 ?
    O1 C5 C4 . . 119.4(3) ?
    O1 C5 C6 . . 124.3(3) ?
    C4 C5 C6 . . 116.3(3) ?
    C3 C4 C5 . . 122.0(4) ?
    C3 C4 H4A . . 119.0 ?
    C5 C4 H4A . . 119.0 ?
    C4 C3 C2 . . 120.5(4) ?
    C4 C3 H3A . . 119.8 ?
    C2 C3 H3A . . 119.8 ?
    C1 C2 C3 . . 120.3(3) ?
    C1 C2 Br1 . . 119.0(3) ?
    C3 C2 Br1 . . 120.7(3) ?
    C2 C1 C6 . . 120.9(3) ?
    C2 C1 H1A . . 119.5 ?
    C6 C1 H1A . . 119.5 ?
    C1 C6 C5 . . 119.9(3) ?
    C1 C6 C7 . . 117.5(3) ?
    C5 C6 C7 . . 122.6(3) ?
    N1 C7 C6 . . 124.6(3) ?
    N1 C7 H7A . . 117.7 ?
    C6 C7 H7A . . 117.7 ?
    N1 C8 C9 . . 105.9(3) ?
    N1 C8 H8A . . 110.6 ?
    C9 C8 H8A . . 110.6 ?
    N1 C8 H8B . . 110.6 ?
    C9 C8 H8B . . 110.6 ?
    H8A C8 H8B . . 108.7 ?
    N2 C9 C8 . . 107.7(3) ?
    N2 C9 H9A . . 110.2 ?
    C8 C9 H9A . . 110.2 ?
    N2 C9 H9B . . 110.2 ?
    C8 C9 H9B . . 110.2 ?
    H9A C9 H9B . . 108.5 ?
