# Supplementary material for: {4,4′-Dibromo-2,2′-[ethane-1,2-diylbis(nitrilo­methyl­idyne)]diphenolato}copper(II)
Source: Acta Crystallogr Sect E Struct Rep Online. 2009 Jul 11;65(Pt 8):m903. doi: 10.1107/S1600536809024015 (PMC2977491; doi:10.1107/S1600536809024015)
Supplement: Supplementary file 2 [file e-65-0m903-Isup2.hkl]

# 
# h,k,l, Fc-squared, Fo-squared, sigma(Fo-squared) and status flag 
# 
data_I
_shelx_title ' qun0305 in P-1' 
_shelx_refln_list_code          4 
_shelx_F_calc_maximum      308.86 
_exptl_crystal_F_000       474.00 
_reflns_d_resolution_high  0.8402 
 
loop_ 
 _symmetry_equiv_pos_as_xyz 
 'x, y, z' 
 '-x, -y, -z' 
 
_cell_length_a     8.2848 
_cell_length_b     9.6302 
_cell_length_c    10.9984 
_cell_angle_alpha 115.601 
_cell_angle_beta   92.866 
_cell_angle_gamma 101.527 
 
_shelx_F_squared_multiplier     1.000 
 
loop_ 
 _refln_index_h 
 _refln_index_k 
 _refln_index_l 
 _refln_F_squared_calc 
 _refln_F_squared_meas 
 _refln_F_squared_sigma 
 _refln_observed_status 
   1   0   0     3294.68     3679.49     28.77 o 
   2   0   0      198.00      175.07     14.43 o 
   3   0   0       24.93       48.82      8.33 o 
   4   0   0    10517.76    10507.76     68.74 o 
   5   0   0     1364.02     1327.42     23.48 o 
   6   0   0      437.51      403.46     23.08 o 
   7   0   0      834.63      850.83     52.93 o 
   8   0   0      293.28      263.75     48.23 o 
  -9   1   0       50.84       64.05     47.50 o 
  -8   1   0      962.16      980.03     59.63 o 
  -7   1   0      336.20      362.94     43.06 o 
  -6   1   0      724.13      609.80    119.40 o 
  -5   1   0       46.76       48.80     15.14 o 
  -4   1   0     7147.87     5983.30    653.50 o 
  -3   1   0     1399.08     1435.93     33.94 o 
  -2   1   0     1529.74     1692.31     28.27 o 
  -1   1   0       20.17       96.66     10.28 o 
   0   1   0        7.34       16.42      7.83 o 
   1   1   0     1376.44     1608.01     14.63 o 
   2   1   0    22682.57    24364.55    218.64 o 
   3   1   0      982.20     1024.21     21.40 o 
   4   1   0     1798.46     1760.80     30.84 o 
   5   1   0       51.59       49.34     12.47 o 
   6   1   0     3396.89     3256.60     46.96 o 
  -9   2   0       69.61      115.89     47.51 o 
  -7   2   0     1387.59     1411.66     58.73 o 
  -6   2   0     1509.54     1461.76     51.51 o 
  -5   2   0     1747.78     1794.90     49.04 o 
  -4   2   0      703.79      697.69     30.72 o 
  -3   2   0     1146.32     1236.74     31.37 o 
  -2   2   0    43291.45    44833.93    563.53 o 
  -1   2   0      102.79      110.80      8.01 o 
   0   2   0      948.06     1005.74     12.82 o 
   1   2   0     1773.97     1788.27     45.56 o 
   2   2   0     8361.11     8657.82     38.65 o 
   3   2   0     1735.91     1980.25     28.80 o 
   4   2   0      264.38      234.24     18.24 o 
   5   2   0     1938.77     1861.71     50.05 o 
   6   2   0        1.61      -19.04     39.24 o 
   7   2   0       99.29      112.95     25.70 o 
   8   2   0      500.52      573.86     65.83 o 
  -9   3   0      603.73      661.12     59.17 o 
  -8   3   0      178.91      193.54     44.36 o 
  -7   3   0       99.34      100.29     35.00 o 
  -6   3   0      796.52      754.09     41.83 o 
  -5   3   0     2233.37     2167.28     52.37 o 
  -4   3   0       45.72       57.57     19.22 o 
  -3   3   0     2814.70     2959.97     30.85 o 
  -2   3   0     1473.13     1428.25     43.93 o 
  -1   3   0      191.51      186.53      9.19 o 
   0   3   0     7537.24     7736.14     39.54 o 
   1   3   0     1656.04     1638.29     61.35 o 
   2   3   0     9535.80     9579.90     79.99 o 
   3   3   0     2729.21     2665.03     31.18 o 
   4   3   0     2154.35     2089.64     87.72 o 
   5   3   0      440.19      391.04     43.49 o 
   6   3   0      212.22      203.63     47.09 o 
   7   3   0      698.58      788.56     39.25 o 
   8   3   0      105.11      126.72     59.86 o 
  -9   4   0      381.79      420.79     45.84 o 
  -8   4   0       99.48      131.11     31.66 o 
  -7   4   0      104.71       88.02     25.61 o 
  -6   4   0     1457.05     1382.35     37.90 o 
  -5   4   0      165.16      152.88     20.11 o 
  -4   4   0     1844.81     1827.11     31.09 o 
  -3   4   0     2277.13     2347.61     25.00 o 
  -2   4   0     1175.82     1082.91     40.75 o 
  -1   4   0      759.38      744.61     19.69 o 
   0   4   0      103.36      111.53     11.45 o 
   1   4   0        9.76       23.72     24.48 o 
   2   4   0       26.11       24.27      6.62 o 
   3   4   0     1499.65     1402.72     31.78 o 
   4   4   0     1076.05     1036.11     36.70 o 
   5   4   0       18.86        1.34     41.29 o 
   6   4   0      872.75      851.05     62.98 o 
   7   4   0      205.13      248.72     34.60 o 
  -9   5   0      107.00      161.78     36.69 o 
  -8   5   0       87.61       66.95     31.30 o 
  -7   5   0     1335.29     1371.14     42.79 o 
  -6   5   0      322.48      313.51     26.07 o 
  -5   5   0      103.06      115.22     20.58 o 
  -4   5   0     1737.33     1648.00     26.02 o 
  -3   5   0       91.05       82.63     11.67 o 
  -2   5   0       95.67       81.00      9.51 o 
  -1   5   0      495.71      482.49     14.41 o 
   0   5   0     9980.23     9632.88     55.88 o 
   1   5   0     1042.18     1032.52     33.23 o 
   2   5   0      552.74      494.10     29.67 o 
   3   5   0       36.67       36.43     24.72 o 
   4   5   0     1128.68     1139.80     41.64 o 
   5   5   0      275.46      353.92     51.77 o 
   6   5   0       37.23      -22.75     52.73 o 
   7   5   0      221.72      230.52     63.84 o 
  -9   6   0       37.59       59.80     36.93 o 
  -8   6   0      903.87      947.11     42.59 o 
  -7   6   0       46.21       47.74     25.84 o 
  -6   6   0        1.46        0.15     21.97 o 
  -5   6   0      643.05      638.04     28.10 o 
  -4   6   0     2488.57     2508.55     44.56 o 
  -3   6   0        1.24       13.35     10.19 o 
  -2   6   0      546.87      525.74     14.61 o 
  -1   6   0       86.56       85.87     11.92 o 
   0   6   0      121.04      111.10      9.51 o 
   1   6   0       41.55       50.55     15.00 o 
   2   6   0     3517.44     3655.08     61.26 o 
   3   6   0        9.47       13.52     28.06 o 
   4   6   0      199.54      235.10     34.52 o 
   5   6   0       32.91       69.65     50.32 o 
   6   6   0     1033.16     1027.70     76.19 o 
  -8   7   0        1.24       22.84     52.95 o 
  -7   7   0      295.51      311.64     31.55 o 
  -6   7   0     1061.19     1059.99     41.06 o 
  -5   7   0       48.35       47.89     21.37 o 
  -4   7   0      294.44      303.89     17.10 o 
  -3   7   0        9.51        5.47     12.69 o 
  -2   7   0     3639.26     3460.87     46.69 o 
  -1   7   0        4.71        6.73     13.95 o 
   0   7   0      218.26      217.50     16.58 o 
   1   7   0       46.90       47.37     40.29 o 
   2   7   0     1400.73     1438.28     48.20 o 
   3   7   0       81.78       97.29     34.29 o 
   4   7   0      203.83      255.17     40.38 o 
   5   7   0      445.45      409.27     66.60 o 
  -7   8   0       64.49       94.74     56.74 o 
  -6   8   0      359.60      382.45     57.86 o 
  -5   8   0      580.65      544.64     37.45 o 
  -4   8   0       93.38      145.22     24.09 o 
  -3   8   0       18.82       31.15     22.06 o 
  -2   8   0       58.26       72.55     23.76 o 
  -1   8   0      232.91      242.68     20.63 o 
   0   8   0     1623.89     1620.09     45.86 o 
   1   8   0      102.55      123.22     48.37 o 
   2   8   0      409.66      452.25     58.89 o 
   3   8   0       28.11       20.51     38.13 o 
   4   8   0      817.51      843.02     56.99 o 
  -6   9   0      432.41      470.77     59.01 o 
  -5   9   0       97.11      116.88     37.07 o 
  -4   9   0      627.66      634.44     44.02 o 
  -3   9   0      328.93      345.15     32.22 o 
  -2   9   0      257.23      301.50     53.45 o 
  -1   9   0      154.77      163.11     32.45 o 
   0   9   0      141.65      144.94     35.38 o 
   1   9   0       66.31       76.57     55.11 o 
   2   9   0       47.94       55.07     57.67 o 
  -4  10   0      198.70      240.29     56.93 o 
  -3  10   0      247.23      290.61     58.01 o 
  -2  10   0      322.12      402.55     62.82 o 
  -1  10   0      104.67       42.26     57.65 o 
   0  10   0      521.08      633.36     72.09 o 
  -1 -10   1      224.32      240.88     42.19 o 
   0 -10   1      118.81      109.06     38.70 o 
   1 -10   1     1569.20     1587.26     80.74 o 
   2 -10   1       72.21      101.06     53.99 o 
   3 -10   1       93.43      140.56     53.15 o 
   4 -10   1       81.61       86.58     38.06 o 
   5 -10   1      567.22      568.47     53.09 o 
  -3  -9   1      523.92      590.88     50.50 o 
  -2  -9   1      174.83      245.25     59.39 o 
  -1  -9   1       47.69       89.38     35.73 o 
   0  -9   1      249.44      267.28     35.62 o 
   1  -9   1        9.22        6.98     29.44 o 
   2  -9   1       15.95       18.39     43.75 o 
   3  -9   1      567.71      608.36     40.82 o 
   4  -9   1      304.45      287.47     35.83 o 
   5  -9   1       97.19       83.47     34.21 o 
   6  -9   1        0.23       12.71     33.66 o 
   7  -9   1      535.06      580.35     81.13 o 
  -4  -8   1       19.70        6.52     39.75 o 
  -3  -8   1     1127.48     1128.95     51.27 o 
  -2  -8   1      514.54      529.05     41.72 o 
  -1  -8   1     1409.61     1361.44     67.24 o 
   0  -8   1      450.37      421.69     32.87 o 
   1  -8   1     1580.17     1528.18     36.29 o 
   2  -8   1      679.08      641.41     29.16 o 
   3  -8   1      341.26      331.81     23.49 o 
   4  -8   1       30.32       22.72     27.11 o 
   5  -8   1      308.29      288.47     31.45 o 
   6  -8   1     1014.64      995.95     42.37 o 
   7  -8   1       14.29       27.19     51.29 o 
   8  -8   1       77.44       89.26     59.91 o 
  -5  -7   1       29.27       38.01     54.16 o 
  -4  -7   1     1054.82     1135.03     49.37 o 
  -3  -7   1      201.43      230.26     34.55 o 
  -2  -7   1      186.27      191.27     31.95 o 
  -1  -7   1      615.98      606.53     48.70 o 
   0  -7   1      760.95      719.93     20.90 o 
   1  -7   1      631.88      583.84     16.68 o 
   2  -7   1     1227.72     1175.22     23.05 o 
   3  -7   1     2644.83     2500.50     23.77 o 
   4  -7   1      326.43      333.17     21.02 o 
   5  -7   1     1220.65     1253.58     32.33 o 
   6  -7   1       99.14       95.86     23.56 o 
   7  -7   1      741.62      782.80     36.40 o 
   8  -7   1      242.01      249.35     59.53 o 
  -6  -6   1       89.82      127.25     58.51 o 
  -5  -6   1     1304.95     1406.57     73.39 o 
  -4  -6   1        5.44       15.42     30.13 o 
  -3  -6   1      745.83      727.61     36.70 o 
  -2  -6   1      346.34      347.11     29.26 o 
  -1  -6   1     4447.85     4305.24    114.43 o 
   0  -6   1      360.01      369.19     20.46 o 
   1  -6   1       15.54       17.30      8.71 o 
   2  -6   1      186.80      169.84     11.19 o 
   3  -6   1      386.18      371.96     11.50 o 
   4  -6   1     1146.48     1182.69     23.86 o 
   5  -6   1     1894.96     1928.91     58.25 o 
   6  -6   1      129.35      137.72     23.88 o 
   7  -6   1        4.72       13.38     25.12 o 
   8  -6   1      818.26      815.03     41.84 o 
   9  -6   1      634.66      753.99     72.41 o 
  -7  -5   1       29.02       24.24     34.16 o 
  -6  -5   1      539.80      587.90     61.69 o 
  -5  -5   1      501.57      467.68     53.61 o 
  -4  -5   1      378.07      417.18     45.31 o 
  -3  -5   1     3065.56     2885.94     51.24 o 
  -2  -5   1      118.49       95.49     30.46 o 
  -1  -5   1     1047.30      989.21     44.83 o 
   0  -5   1        8.57       17.83     12.25 o 
   1  -5   1     8110.29     7656.05     93.47 o 
   2  -5   1       84.49       87.09      9.34 o 
   3  -5   1     1264.25     1223.93     51.15 o 
   4  -5   1      155.15      143.10     16.38 o 
   5  -5   1     3116.27     3025.41     74.69 o 
   6  -5   1      539.21      560.25     29.03 o 
   7  -5   1        2.89       19.30     26.26 o 
   8  -5   1     1572.29     1644.74     49.93 o 
   9  -5   1      145.50      164.04     37.48 o 
  -8  -4   1       99.76      122.17     63.26 o 
  -7  -4   1     1464.69     1441.79     49.44 o 
  -6  -4   1      275.41      254.46     31.13 o 
  -5  -4   1      206.30      220.23     44.85 o 
  -4  -4   1        6.94       12.73     34.45 o 
  -3  -4   1     5921.80     5802.93    126.13 o 
  -2  -4   1      544.43      529.40     34.08 o 
  -1  -4   1      453.48      470.38     12.31 o 
   0  -4   1      464.39      473.92     16.10 o 
   1  -4   1      799.58      808.30     11.89 o 
   2  -4   1       40.13       68.68     11.09 o 
   3  -4   1     6963.08     6688.88     54.57 o 
   4  -4   1     1689.84     1707.04     42.28 o 
   5  -4   1       78.28       66.53     17.80 o 
   6  -4   1       13.14       22.62     27.36 o 
   7  -4   1     3421.30     3492.24     80.77 o 
   8  -4   1       98.46       97.81     40.76 o 
   9  -4   1       19.71        4.08     46.80 o 
  -8  -3   1      264.30      330.67     63.18 o 
  -7  -3   1       94.97       93.35     29.52 o 
  -6  -3   1      882.71      935.93     36.79 o 
  -5  -3   1     1825.30     1740.35     66.15 o 
  -4  -3   1      111.59      133.74     20.60 o 
  -3  -3   1     2138.42     2018.62     34.70 o 
  -2  -3   1     3089.19     3261.41     57.68 o 
  -1  -3   1    14510.22    14465.23     98.34 o 
   0  -3   1     2633.47     2760.89     60.15 o 
   1  -3   1      465.17      431.28     12.57 o 
   2  -3   1     1118.94     1113.67     25.89 o 
   3  -3   1     3094.98     3139.24     44.78 o 
   4  -3   1      187.80      192.07     31.25 o 
   5  -3   1      294.17      299.07     28.53 o 
   6  -3   1     3540.46     3394.34     52.27 o 
   7  -3   1       77.37       63.15     35.65 o 
   8  -3   1      252.80      217.44     44.37 o 
   9  -3   1      149.56      164.49     50.63 o 
  -9  -2   1      387.50      413.21     73.26 o 
  -7  -2   1      802.93      816.58     34.52 o 
  -6  -2   1       39.46       21.60     32.39 o 
  -5  -2   1     1287.42     1150.60     47.27 o 
  -4  -2   1     3425.92     3309.52     41.49 o 
  -3  -2   1       14.66       17.87     18.51 o 
  -2  -2   1      160.46      182.53     14.25 o 
  -1  -2   1      108.35      133.63     10.05 o 
   0  -2   1     1924.86     2055.11     26.92 o 
   2  -2   1     7465.60     7916.31     53.00 o 
   3  -2   1     2299.33     2143.79     78.31 o 
   4  -2   1      163.97      146.07     22.54 o 
   5  -2   1     2539.72     2545.87     57.80 o 
   6  -2   1       54.81       48.11     22.04 o 
   7  -2   1      337.24      312.35     40.38 o 
   8  -2   1      756.85      741.96     54.70 o 
  -9  -1   1       73.35       88.71     51.03 o 
  -8  -1   1      695.44      757.23     58.09 o 
  -7  -1   1      320.16      314.32     43.03 o 
  -6  -1   1      328.32      299.75     23.64 o 
  -5  -1   1     2667.48     2454.24     38.28 o 
  -4  -1   1     3868.65     3829.69     41.04 o 
  -3  -1   1     9613.85     9331.13     54.31 o 
  -2  -1   1     5033.33     5605.80     53.74 o 
  -1  -1   1     4633.49     5287.54     24.51 o 
   2  -1   1     5855.67     6636.09     54.29 o 
   3  -1   1       18.37       26.90      6.32 o 
   4  -1   1     4821.35     4256.14    267.08 o 
   5  -1   1     1346.99     1213.21     77.04 o 
   6  -1   1       73.30       57.10     14.22 o 
   7  -1   1       82.99       97.86     26.24 o 
  -9   0   1      499.44      520.73     60.92 o 
  -8   0   1      161.44      165.52     44.36 o 
  -7   0   1        1.56       25.29     23.61 o 
  -6   0   1     1768.00     1682.29     37.21 o 
  -5   0   1       40.47       22.30     15.98 o 
  -4   0   1     2608.79     2712.94     34.87 o 
  -3   0   1     5140.13     5227.06     81.09 o 
  -2   0   1     1320.34     1420.02     19.87 o 
  -1   0   1     2580.51     2745.05     27.40 o 
   1   0   1    29156.50    33211.93    405.26 o 
   3   0   1      327.57      276.73     21.12 o 
   4   0   1     1928.17     2111.42     34.30 o 
   5   0   1     2272.73     2079.18     26.81 o 
   6   0   1     1499.40     1437.27     30.25 o 
   7   0   1        2.83       31.72     33.82 o 
  -9   1   1        0.14      -18.25     47.13 o 
  -8   1   1        2.88       -2.10     42.48 o 
  -7   1   1     2622.51     2472.01     72.30 o 
  -6   1   1        6.10       15.95     27.46 o 
  -5   1   1      972.05      919.85     38.87 o 
  -4   1   1     1128.31     1219.43     37.76 o 
  -3   1   1     9521.42     9709.23     57.22 o 
  -2   1   1     6306.03     7192.29     61.00 o 
  -1   1   1        5.66       19.15     12.33 o 
   1   1   1      375.49      469.82     12.55 o 
   2   1   1      381.80      376.27     11.59 o 
   3   1   1     6314.36     6484.98     50.86 o 
   4   1   1      126.01      127.75     17.61 o 
   5   1   1      485.11      467.89     25.72 o 
   6   1   1      369.86      343.35     19.82 o 
   7   1   1     1614.81     1647.80     46.53 o 
   8   1   1      146.57      170.32     55.60 o 
   9   1   1       48.52       62.44     63.04 o 
  -9   2   1      183.06      173.57     49.63 o 
  -8   2   1      522.41      561.16     51.21 o 
  -7   2   1      145.27      142.72     36.67 o 
  -6   2   1     1998.66     2018.00     59.46 o 
  -5   2   1     5378.54     5162.39     78.48 o 
  -4   2   1      135.05      140.81     13.32 o 
  -3   2   1     1570.23     1598.10     21.91 o 
  -2   2   1     8985.07    10338.15     80.80 o 
  -1   2   1    95394.89    97907.24    620.68 o 
   0   2   1      777.76      883.01     25.17 o 
   1   2   1      105.48       89.55      9.11 o 
   2   2   1        5.58        4.61      9.27 o 
   3   2   1     8779.55     8780.99     74.37 o 
   4   2   1      429.39      428.06     21.66 o 
   5   2   1      491.62      491.15     26.11 o 
   6   2   1      898.71      915.98     40.26 o 
   7   2   1      401.16      305.73     54.06 o 
   8   2   1      615.52      573.95     66.84 o 
  -9   3   1      455.87      468.87     39.50 o 
  -8   3   1      209.02      200.86     31.13 o 
  -7   3   1      486.47      492.04     31.27 o 
  -6   3   1       17.07       30.17     21.19 o 
  -5   3   1     3049.57     2969.94     44.59 o 
  -4   3   1     3887.66     3918.40     37.52 o 
  -3   3   1     1406.82     1412.64     40.11 o 
  -2   3   1       69.38       86.82      5.84 o 
  -1   3   1      733.89      775.43     20.18 o 
   0   3   1      761.58      807.18     27.52 o 
   1   3   1    14086.37    14433.10    108.51 o 
   2   3   1      720.51      691.21     15.98 o 
   3   3   1     2143.26     2155.44     37.04 o 
   4   3   1       44.32       52.61     14.69 o 
   5   3   1     2558.42     2508.52     62.12 o 
   6   3   1        9.66       11.27     23.20 o 
   7   3   1       94.05       61.21     51.81 o 
   8   3   1      338.62      438.11     69.84 o 
  -9   4   1       35.75       43.72     34.07 o 
  -8   4   1      939.22      918.79     41.33 o 
  -7   4   1      674.55      682.92     69.92 o 
  -6   4   1      833.71      788.65     63.84 o 
  -5   4   1     1347.10     1289.68     27.79 o 
  -4   4   1     2651.66     2642.74     33.46 o 
  -3   4   1    19982.02    19820.38    141.38 o 
  -2   4   1     2111.70     2058.23     83.85 o 
  -1   4   1      436.71      399.94     18.38 o 
   0   4   1     1541.57     1589.31     91.56 o 
   1   4   1     4386.68     4404.09     42.15 o 
   2   4   1       96.94      135.24     12.02 o 
   3   4   1      258.03      271.32     15.27 o 
   4   4   1     1674.23     1565.96     36.13 o 
   5   4   1        9.30       32.22     40.50 o 
   6   4   1       46.96       96.17     50.69 o 
   7   4   1      268.72      282.97     60.93 o 
  -9   5   1      183.13      219.04     37.39 o 
  -8   5   1       55.51       50.77     30.39 o 
  -7   5   1      333.74      300.50     43.67 o 
  -6   5   1     1115.29     1129.03     60.39 o 
  -5   5   1        7.73       12.74     16.42 o 
  -4   5   1      640.25      607.17     28.60 o 
  -3   5   1     1029.32      910.21     25.93 o 
  -2   5   1      572.51      499.01     14.94 o 
  -1   5   1     5237.32     5149.24     49.59 o 
   0   5   1      498.76      497.30     21.34 o 
   1   5   1     5705.33     5490.10    109.17 o 
   2   5   1     1209.46     1212.71    108.23 o 
   3   5   1     1060.21     1092.54     39.55 o 
   4   5   1      403.12      367.28     33.03 o 
   5   5   1      204.37      209.75     50.09 o 
   6   5   1      622.22      772.31     70.36 o 
  -9   6   1       18.57       26.37     34.96 o 
  -8   6   1       23.48        3.48     31.69 o 
  -7   6   1      928.27      933.77     39.34 o 
  -6   6   1      227.68      233.61     27.32 o 
  -5   6   1     1266.41     1241.03     44.88 o 
  -4   6   1      753.23      684.16     32.24 o 
  -3   6   1      629.33      629.60     19.05 o 
  -2   6   1      300.51      259.01     11.69 o 
  -1   6   1       82.59       90.39     15.79 o 
   0   6   1       12.06       15.10     11.26 o 
   1   6   1      100.50      101.58     17.15 o 
   2   6   1      634.56      702.87     37.87 o 
   3   6   1      535.18      581.26     37.90 o 
   4   6   1       24.26       48.51     33.80 o 
   5   6   1      489.44      507.16     44.33 o 
  -8   7   1      288.47      377.43     36.91 o 
  -7   7   1      208.07      217.66     34.96 o 
  -6   7   1       34.36       14.98     25.44 o 
  -5   7   1      649.28      713.00     26.83 o 
  -4   7   1        6.85       12.00     20.50 o 
  -3   7   1      112.90      125.48     18.37 o 
  -2   7   1       13.57       27.72     14.78 o 
  -1   7   1     4019.98     3989.32     62.45 o 
   0   7   1      158.55      171.99     19.00 o 
   1   7   1      122.12      138.54     23.30 o 
   2   7   1       18.31        4.64     32.78 o 
   3   7   1      369.43      371.28     41.00 o 
   4   7   1       78.92      135.73     40.49 o 
  -7   8   1        0.15       19.05     53.34 o 
  -6   8   1      119.98      132.35     56.51 o 
  -5   8   1      781.02      789.54     43.11 o 
  -4   8   1        1.29       -5.21     24.49 o 
  -3   8   1      185.09      192.35     29.72 o 
  -2   8   1        1.30       17.12     25.22 o 
  -1   8   1        4.47       11.84     20.19 o 
   0   8   1        5.55       11.18     46.32 o 
   1   8   1     1249.59     1336.97     72.21 o 
   2   8   1        2.38       27.01     52.67 o 
   3   8   1      184.29      176.45     43.73 o 
  -6   9   1        1.58        7.01     39.26 o 
  -5   9   1       52.79       69.95     29.62 o 
  -4   9   1        7.44       22.86     32.38 o 
  -3   9   1     1117.97     1082.85     44.12 o 
  -2   9   1        7.45       23.36     51.64 o 
  -1   9   1       20.63       60.18     53.76 o 
   0   9   1       28.30       47.90     35.59 o 
   1   9   1      374.39      426.40     65.04 o 
  -1 -10   2       31.29       35.77     38.61 o 
   0 -10   2       45.82       94.70     37.26 o 
   1 -10   2        3.98       17.30     33.69 o 
   2 -10   2     2175.67     2296.59     86.19 o 
   3 -10   2       74.15       66.40     36.74 o 
   4 -10   2       11.49       42.28     35.08 o 
   5 -10   2        3.07        7.20     34.88 o 
   6 -10   2      482.56      560.61     44.60 o 
  -3  -9   2        5.09       30.73     31.89 o 
  -2  -9   2     1446.74     1466.67     53.26 o 
  -1  -9   2      390.99      355.48     37.74 o 
   0  -9   2       88.71      114.27     32.63 o 
   1  -9   2       17.62       21.12     30.17 o 
   2  -9   2      313.62      342.63     32.27 o 
   3  -9   2       22.15       38.53     30.83 o 
   4  -9   2     1092.82     1058.13     53.19 o 
   5  -9   2      243.13      235.42     34.75 o 
   6  -9   2        1.58       20.07     33.26 o 
   7  -9   2        1.11       22.46     58.81 o 
  -5  -8   2      576.69      658.95     72.20 o 
  -4  -8   2      765.90      739.14     69.05 o 
  -3  -8   2        1.66        9.43     35.14 o 
  -2  -8   2      726.92      758.62     43.00 o 
  -1  -8   2      427.77      423.18     34.30 o 
   0  -8   2     4563.74     4455.07     79.03 o 
   1  -8   2      602.67      624.44     33.23 o 
   2  -8   2      173.94      163.30     28.37 o 
   3  -8   2      294.31      285.84     23.54 o 
   4  -8   2     2083.84     2063.96     54.29 o 
   5  -8   2       24.56       45.81     21.43 o 
   6  -8   2       74.96       68.48     28.80 o 
   7  -8   2     1125.94     1101.15     73.29 o 
   8  -8   2      193.23      200.51     60.79 o 
  -6  -7   2      417.57      366.66     65.78 o 
  -5  -7   2       69.22       80.40     52.46 o 
  -4  -7   2      575.46      576.72     58.40 o 
  -3  -7   2      924.08      925.79     42.00 o 
  -2  -7   2       70.01       87.96     28.34 o 
  -1  -7   2      373.40      374.14     24.62 o 
   0  -7   2        3.46        7.58     23.12 o 
   1  -7   2      165.98      158.32     25.14 o 
   2  -7   2     1973.88     1899.89     42.13 o 
   3  -7   2     1011.29      970.30     22.23 o 
   4  -7   2      420.43      408.65     22.93 o 
   5  -7   2      110.11      117.12     21.44 o 
   6  -7   2     1637.52     1767.20     50.71 o 
   7  -7   2      368.21      370.51     54.43 o 
   8  -7   2        5.53       14.59     52.38 o 
  -6  -6   2      241.54      228.97     37.34 o 
  -5  -6   2       23.10       32.60     45.49 o 
  -4  -6   2     3021.96     2870.53     84.05 o 
  -3  -6   2     1277.08     1318.22     51.96 o 
  -2  -6   2     2689.81     2656.95     49.91 o 
  -1  -6   2     1004.82      979.68     53.55 o 
   0  -6   2     4669.74     4649.59     79.91 o 
   1  -6   2     1115.70     1090.15     40.06 o 
   2  -6   2      576.92      531.43     31.68 o 
   3  -6   2       66.80       61.70      8.99 o 
   4  -6   2     1022.98     1010.01     22.08 o 
   5  -6   2     2693.39     2731.93     50.98 o 
   6  -6   2       18.16       35.64     20.16 o 
   7  -6   2      121.52      154.35     27.71 o 
   8  -6   2       27.03       22.96     29.88 o 
   9  -6   2      858.71      859.30     57.03 o 
  -7  -5   2        0.79       20.48     33.94 o 
  -6  -5   2        6.82       11.04     29.88 o 
  -5  -5   2     1921.58     1911.84     74.41 o 
  -4  -5   2      549.13      536.47     47.45 o 
  -3  -5   2      197.78      191.15     25.14 o 
  -2  -5   2     2332.82     2290.39     57.70 o 
  -1  -5   2     2142.17     2164.92     51.79 o 
   0  -5   2      812.78      744.85     34.22 o 
   1  -5   2     2795.33     2796.35     43.07 o 
   2  -5   2     7674.50     7058.56     63.52 o 
   3  -5   2      731.66      716.12     13.76 o 
   4  -5   2     2605.43     2605.92     36.30 o 
   5  -5   2      528.71      562.87     19.37 o 
   6  -5   2     1690.33     1700.77     47.35 o 
   7  -5   2      711.97      848.34     45.86 o 
   8  -5   2      221.35      237.22     48.59 o 
   9  -5   2      347.32      363.17     63.03 o 
  -8  -4   2        4.30       13.47     36.47 o 
  -7  -4   2      130.70      109.57     33.65 o 
  -6  -4   2     1754.60     1755.79     48.11 o 
  -5  -4   2        8.07       -4.46     18.90 o 
  -4  -4   2      921.78      856.17     31.01 o 
  -3  -4   2      613.38      608.18     24.19 o 
  -2  -4   2     8906.85     8666.18     59.13 o 
  -1  -4   2      313.88      354.34     24.96 o 
   0  -4   2       52.86       56.83      6.43 o 
   1  -4   2      532.39      527.61     11.52 o 
   2  -4   2     1223.75     1174.33     20.56 o 
   3  -4   2     1206.08     1191.22     29.29 o 
   4  -4   2     5015.41     5017.94    111.47 o 
   5  -4   2      374.65      377.89     22.78 o 
   6  -4   2       38.82       46.92     22.04 o 
   7  -4   2     1108.61     1090.83     39.44 o 
   8  -4   2     1456.20     1596.24     67.42 o 
  -8  -3   2       14.71       36.11     27.76 o 
  -7  -3   2      472.72      493.11     29.07 o 
  -6  -3   2      777.87      777.60     33.13 o 
  -5  -3   2      614.22      569.53     49.41 o 
  -4  -3   2     4941.01     4905.09     76.13 o 
  -3  -3   2      381.18      352.35     19.91 o 
  -2  -3   2     1427.67     1394.47     24.60 o 
  -1  -3   2       87.63      107.27      8.23 o 
   0  -3   2    14875.19    14172.17    121.86 o 
   1  -3   2      300.57      330.47      9.22 o 
   2  -3   2     2520.14     2422.69     37.29 o 
   3  -3   2       35.41       16.66     13.59 o 
   4  -3   2     5061.31     4861.36     50.82 o 
   5  -3   2      473.24      457.14     32.05 o 
   6  -3   2       25.94       34.47     21.64 o 
   7  -3   2     2978.72     3021.34     94.00 o 
   8  -3   2       74.28      128.53     46.08 o 
  -9  -2   2      209.73      185.72     54.29 o 
  -8  -2   2      939.65      951.54     62.22 o 
  -7  -2   2      515.31      542.78     33.24 o 
  -6  -2   2      312.85      359.75     40.29 o 
  -5  -2   2       43.73       53.76     26.88 o 
  -4  -2   2     5609.07     5350.38     51.83 o 
  -3  -2   2     1203.05     1063.12     23.37 o 
  -2  -2   2      657.89      762.36     24.69 o 
  -1  -2   2      303.45      351.08     10.37 o 
   0  -2   2      740.21      880.10     12.93 o 
   1  -2   2      181.07      193.09      6.30 o 
   2  -2   2    16450.60    14955.91    517.81 o 
   6  -2   2     7617.84     7545.74    108.41 o 
   7  -2   2       27.99       36.67     36.71 o 
   8  -2   2       25.34      -14.72     42.37 o 
  -9  -1   2      139.59      161.50     50.48 o 
  -8  -1   2       69.39       54.77     44.68 o 
  -7  -1   2     1301.91     1270.75     59.78 o 
  -6  -1   2     1442.03     1331.59     53.85 o 
  -5  -1   2       73.98       84.62     19.24 o 
  -4  -1   2     4222.67     4198.63     45.71 o 
  -3  -1   2     2645.40     2780.59     25.92 o 
  -2  -1   2    10267.32    10668.02     48.54 o 
   1  -1   2     1464.60     1649.86     21.57 o 
   5  -1   2     5038.36     4489.75    197.73 o 
   6  -1   2        1.05       27.59     32.26 o 
   7  -1   2      192.37      183.20     39.40 o 
   8  -1   2      437.09      413.26     50.63 o 
  -9   0   2      461.63      476.37     60.14 o 
  -8   0   2      654.65      650.94     55.09 o 
  -7   0   2       34.33       26.68     34.02 o 
  -6   0   2      477.85      442.68     26.89 o 
  -5   0   2     4179.95     3977.21     69.96 o 
  -4   0   2        2.69       10.94     11.96 o 
  -3   0   2      435.43      469.20     14.91 o 
  -2   0   2      963.92     1030.99     23.26 o 
  -1   0   2     2510.47     2879.72     29.36 o 
   1   0   2     8292.34     9305.20     63.22 o 
   2   0   2     3929.45     3908.78    102.91 o 
   3   0   2      319.89      290.22     17.35 o 
   4   0   2     4038.04     3914.95     63.67 o 
   5   0   2       11.56       17.59     26.07 o 
   6   0   2      433.81      431.53     20.70 o 
   7   0   2     1077.82     1120.20     41.62 o 
   8   0   2      177.19      177.32     34.69 o 
   9   0   2      399.44      433.49     68.53 o 
  -9   1   2      666.09      636.03     60.79 o 
  -8   1   2      265.70      224.58     46.34 o 
  -7   1   2      215.12      167.44     38.07 o 
  -6   1   2     2712.02     2585.47     66.59 o 
  -5   1   2     2692.20     2691.46     60.59 o 
  -4   1   2     3374.64     3203.95     32.09 o 
  -3   1   2     4612.12     4924.20     27.45 o 
  -2   1   2     5979.84     6083.86    118.26 o 
   0   1   2     1601.83     1538.33     26.22 o 
   1   1   2     2657.40     2888.95     41.82 o 
   2   1   2      471.59      532.19     13.92 o 
   3   1   2     5115.01     5048.23     63.12 o 
   4   1   2     1744.35     1722.94     48.71 o 
   5   1   2       11.45       27.61     20.88 o 
   6   1   2       80.60       89.58     25.07 o 
   7   1   2      437.74      438.58     34.34 o 
   8   1   2      519.56      545.31     40.79 o 
  -9   2   2      143.68      133.90     34.08 o 
  -8   2   2        0.71       -1.95     26.97 o 
  -7   2   2     1356.55     1280.57     38.93 o 
  -6   2   2        8.48        7.79     19.73 o 
  -5   2   2      932.05      978.78     24.04 o 
  -4   2   2     2441.48     2318.79     27.85 o 
  -3   2   2     1514.45     1446.73     27.47 o 
  -2   2   2     1360.78     1285.63     51.00 o 
  -1   2   2       41.29       35.03     14.73 o 
   0   2   2    13057.89    13089.54     97.62 o 
   1   2   2        6.39       16.80      9.33 o 
   2   2   2      309.79      249.25     13.19 o 
   3   2   2      420.02      477.60     20.17 o 
   4   2   2     2262.75     2248.24     31.75 o 
   5   2   2      906.36      864.81     31.43 o 
   6   2   2        3.22       14.24     24.19 o 
   7   2   2      417.50      457.57     35.33 o 
   8   2   2      223.47      200.85     62.95 o 
  -9   3   2        0.26        0.91     32.33 o 
  -8   3   2     1247.65     1292.84     44.45 o 
  -7   3   2        1.22        8.14     24.87 o 
  -6   3   2      255.81      258.98     25.36 o 
  -5   3   2     1071.22     1018.44     25.51 o 
  -4   3   2     2536.23     2396.11     39.93 o 
  -3   3   2     1858.38     2026.00     35.30 o 
  -2   3   2        6.14        6.05     15.52 o 
  -1   3   2      881.78      897.94     26.43 o 
   0   3   2      437.22      450.71     29.11 o 
   1   3   2      341.73      336.46     13.14 o 
   2   3   2     3852.96     3811.39     49.22 o 
   3   3   2      248.30      253.11     16.56 o 
   4   3   2      100.05      111.76     17.25 o 
   5   3   2       70.83       71.47     22.21 o 
   6   3   2     1942.49     1860.56     45.94 o 
   7   3   2      126.35       88.95     53.39 o 
  -9   4   2      256.15      283.15     38.13 o 
  -8   4   2        7.86       -6.45     29.94 o 
  -7   4   2     1118.22     1170.72     40.41 o 
  -6   4   2     1378.33     1363.56     32.56 o 
  -5   4   2       41.12       44.90     17.39 o 
  -4   4   2     1263.44     1205.97     34.13 o 
  -3   4   2     2897.62     3123.05     46.85 o 
  -2   4   2    18998.46    19391.43    193.43 o 
  -1   4   2     1390.01     1411.47     30.93 o 
   0   4   2      189.81      154.40     26.09 o 
   1   4   2       57.82       46.83     11.93 o 
   2   4   2     4547.56     4547.81     60.76 o 
   3   4   2       74.89       93.37     15.77 o 
   4   4   2      289.08      284.27     36.09 o 
   5   4   2      762.74      799.55     66.75 o 
   6   4   2      362.80      352.36     57.18 o 
   7   4   2      224.55      205.86     61.89 o 
  -9   5   2      105.99       91.34     35.50 o 
  -8   5   2      216.64      225.03     34.42 o 
  -7   5   2       37.16       44.58     27.57 o 
  -6   5   2      411.92      433.96     25.52 o 
  -5   5   2     3030.54     2937.92     42.43 o 
  -4   5   2      374.15      361.05     27.53 o 
  -3   5   2      189.20      159.73     15.52 o 
  -2   5   2      678.96      709.63     28.02 o 
  -1   5   2      866.34      855.70     52.25 o 
   0   5   2     4899.94     4927.61     63.17 o 
   1   5   2      365.06      362.49     17.52 o 
   2   5   2     1163.74     1204.09     31.84 o 
   3   5   2       31.17       22.04     27.34 o 
   4   5   2     1611.75     1698.16     81.88 o 
   5   5   2        8.67       17.03     33.75 o 
   6   5   2      148.92      186.55     61.38 o 
  -8   6   2      168.32      201.59     35.08 o 
  -7   6   2      267.92      231.77     32.72 o 
  -6   6   2     1096.24     1101.23     33.96 o 
  -5   6   2     1521.56     1452.06     45.18 o 
  -4   6   2     4412.31     4273.22     65.27 o 
  -3   6   2     2517.02     2413.15     73.23 o 
  -2   6   2      298.92      309.21     22.02 o 
  -1   6   2      565.49      566.15     32.76 o 
   0   6   2     1154.55     1118.78     35.18 o 
   1   6   2       31.59       18.59     18.85 o 
   2   6   2       71.67      101.29     32.39 o 
   3   6   2      913.02      966.90     46.51 o 
   4   6   2       10.98       34.57     35.00 o 
   5   6   2       13.19       39.03     39.19 o 
  -8   7   2       50.27       69.72     36.36 o 
  -7   7   2      613.17      617.39     40.06 o 
  -6   7   2        1.62       24.26     21.53 o 
  -5   7   2       72.91       72.45     25.43 o 
  -4   7   2      587.87      599.79     29.63 o 
  -3   7   2      505.90      502.36     27.09 o 
  -2   7   2     2031.42     1883.30     49.14 o 
  -1   7   2      158.97      177.40     22.06 o 
   0   7   2     2452.71     2432.44     60.37 o 
   1   7   2      360.54      374.60     24.72 o 
   2   7   2      322.54      318.03     55.39 o 
   3   7   2      141.47      111.89     39.03 o 
   4   7   2      227.61      277.22     44.34 o 
  -6   8   2      516.18      487.86     44.74 o 
  -5   8   2      369.76      350.08     40.15 o 
  -4   8   2      169.65      171.73     34.08 o 
  -3   8   2      109.60      105.55     30.85 o 
  -2   8   2       24.30       31.68     28.45 o 
  -1   8   2       44.92       94.50     28.91 o 
   0   8   2       69.37       99.18     51.30 o 
   1   8   2      274.64      265.80     57.57 o 
   2   8   2      207.07      170.78     58.95 o 
  -5   9   2        5.52       -8.77     36.47 o 
  -4   9   2      148.83      169.84     36.73 o 
  -3   9   2        9.42       29.89     32.68 o 
  -2   9   2     1118.45     1179.58     77.25 o 
  -1   9   2       14.19       10.13     56.40 o 
   0   9   2       15.39       49.47     59.50 o 
   1 -11   3      365.60      434.83     44.50 o 
   2 -11   3      179.42      144.04     58.00 o 
   3 -11   3      544.27      617.63     63.90 o 
   4 -11   3        1.74      -14.20     37.82 o 
  -2 -10   3        2.12        6.12     40.22 o 
  -1 -10   3       59.39       74.27     38.00 o 
   0 -10   3        2.57       28.42     35.58 o 
   1 -10   3       35.97       36.06     33.97 o 
   2 -10   3      111.00      143.42     34.12 o 
   3 -10   3     1128.87     1111.01     48.92 o 
   4 -10   3        2.23       18.58     33.00 o 
   5 -10   3      120.24      162.21     35.89 o 
   6 -10   3       71.74       80.32     61.65 o 
  -4  -9   3       53.99       45.72     41.05 o 
  -3  -9   3      151.24      165.66     32.98 o 
  -2  -9   3      557.96      529.27     52.80 o 
  -1  -9   3     1281.67     1301.17     88.19 o 
   0  -9   3       84.84       89.55     32.29 o 
   1  -9   3       37.92       23.47     29.73 o 
   2  -9   3       38.20       28.55     23.30 o 
   3  -9   3      702.32      711.43     36.70 o 
   4  -9   3      740.21      786.12     36.58 o 
   5  -9   3      449.39      424.62     34.23 o 
   6  -9   3       16.50       18.94     30.19 o 
   7  -9   3        9.41       69.08     59.35 o 
  -5  -8   3       48.44       75.33     57.06 o 
  -4  -8   3      377.13      414.11     41.86 o 
  -3  -8   3       76.52       87.62     27.97 o 
  -2  -8   3      159.88      145.36     26.06 o 
  -1  -8   3      101.56       91.98     30.31 o 
   0  -8   3       14.08       15.91     27.33 o 
   1  -8   3     4498.55     4429.22     63.61 o 
   2  -8   3      657.43      688.66     28.82 o 
   3  -8   3      133.38      144.58     21.43 o 
   4  -8   3        6.16       30.94     20.87 o 
   5  -8   3     1648.28     1677.28     39.60 o 
   6  -8   3      279.43      294.81     26.51 o 
   7  -8   3        2.53       51.80     37.65 o 
   8  -8   3      176.49      179.82     62.04 o 
  -6  -7   3       24.82       21.48     37.16 o 
  -5  -7   3      360.53      405.74     57.91 o 
  -4  -7   3       13.59       -4.57     42.38 o 
  -3  -7   3     2356.89     2338.31     80.72 o 
  -2  -7   3     1827.08     1768.64     37.23 o 
  -1  -7   3       80.18       84.91     20.82 o 
   0  -7   3      194.16      177.97     25.24 o 
   1  -7   3      751.20      755.79     31.03 o 
   2  -7   3       10.40       25.68     14.09 o 
   3  -7   3     2512.29     2402.32     46.14 o 
   4  -7   3     1005.73      946.57     45.82 o 
   5  -7   3       78.98       81.53     22.28 o 
   6  -7   3       48.45       77.01     24.61 o 
   7  -7   3     1141.81     1239.34     65.00 o 
   8  -7   3       25.97       47.37     55.13 o 
  -7  -6   3       25.54       10.75     37.43 o 
  -6  -6   3     1190.00     1245.08     49.98 o 
  -5  -6   3     1141.03     1011.14     43.50 o 
  -4  -6   3        8.52       26.31     39.96 o 
  -3  -6   3     1390.20     1354.00     57.35 o 
  -2  -6   3      960.96      923.66     27.29 o 
  -1  -6   3     8521.12     8208.50    124.24 o 
   0  -6   3     3580.96     3438.51     31.83 o 
   1  -6   3      319.84      269.33     18.56 o 
   2  -6   3     1199.09     1174.44     26.58 o 
   3  -6   3     4960.77     4722.92     55.95 o 
   4  -6   3       30.18       33.33     14.20 o 
   5  -6   3      328.59      323.28     18.01 o 
   6  -6   3     2807.85     2548.68     66.37 o 
   7  -6   3      129.24      131.94     32.01 o 
   8  -6   3       16.45       -6.37     51.95 o 
   9  -6   3      243.92      281.91     66.67 o 
  -7  -5   3      610.36      653.56     44.06 o 
  -6  -5   3        2.86       -6.34     38.25 o 
  -5  -5   3      287.30      279.17     23.37 o 
  -4  -5   3     2643.37     2522.51     38.80 o 
  -3  -5   3       50.87       48.44     18.19 o 
  -2  -5   3      371.99      377.52     15.62 o 
  -1  -5   3       91.07       85.80      9.65 o 
   0  -5   3      654.46      608.52     12.74 o 
   1  -5   3     4768.93     4721.52     30.38 o 
   2  -5   3     2673.72     2585.86     34.36 o 
   3  -5   3     1965.03     1846.80     25.50 o 
   4  -5   3     1258.21     1216.96     29.52 o 
   5  -5   3     3115.73     3084.16    167.84 o 
   6  -5   3      803.75      774.78     37.96 o 
   7  -5   3      295.67      327.65     46.34 o 
   8  -5   3      887.34      970.36     63.50 o 
  -8  -4   3      895.89     1044.58     46.11 o 
  -7  -4   3      309.68      362.05     29.74 o 
  -6  -4   3       62.88       71.70     22.77 o 
  -5  -4   3     4933.69     4819.40     75.94 o 
  -4  -4   3     1639.85     1644.36     47.96 o 
  -3  -4   3     3631.26     3427.26     43.71 o 
  -2  -4   3     1928.92     1958.22     29.12 o 
  -1  -4   3     7687.69     7430.93     50.23 o 
   0  -4   3     1378.71     1386.27     17.18 o 
   1  -4   3      991.28      940.70     14.44 o 
   2  -4   3       61.10       76.61      9.35 o 
   3  -4   3     3114.90     3187.01     22.07 o 
   4  -4   3     5602.92     5102.85    173.41 o 
   5  -4   3       87.85      109.72     25.19 o 
   6  -4   3       48.45       51.02     28.02 o 
   7  -4   3       11.28       14.23     37.21 o 
   8  -4   3     1685.26     1649.89     73.72 o 
   9  -4   3      112.33      202.37     55.25 o 
  -8  -3   3       15.36        2.91     32.58 o 
  -7  -3   3       47.83       69.02     28.34 o 
  -6  -3   3     2176.20     2111.35     46.35 o 
  -5  -3   3      636.80      552.80     27.85 o 
  -4  -3   3        1.76        0.71     22.94 o 
  -3  -3   3     4814.04     4859.78     65.35 o 
  -2  -3   3     2662.50     2739.90     21.54 o 
  -1  -3   3     1234.93     1197.51     37.25 o 
   0  -3   3     3458.66     3480.19    119.18 o 
   1  -3   3    13898.68    13768.38     36.95 o 
   2  -3   3     1639.07     1657.48     41.73 o 
   3  -3   3     3880.22     3283.71     19.19 o 
   5  -3   3     4084.86     3912.30     90.43 o 
   6  -3   3     2431.20     2393.73     68.31 o 
   7  -3   3      855.55      796.30     52.47 o 
   8  -3   3      274.30      358.05     51.38 o 
   9  -3   3        2.36        8.93     52.99 o 
  -9  -2   3       11.84        9.74     51.23 o 
  -8  -2   3      183.55      168.03     34.35 o 
  -7  -2   3     2125.79     2134.66     55.93 o 
  -6  -2   3        1.83        1.30     22.68 o 
  -5  -2   3      605.37      515.09     36.60 o 
  -4  -2   3      332.61      317.71     30.85 o 
  -3  -2   3    11462.15    11596.77     93.95 o 
  -2  -2   3        5.94       15.41      9.62 o 
   0  -2   3       65.26       81.03     15.81 o 
   1  -2   3     2272.35     2424.86     72.95 o 
   2  -2   3      629.62      583.29     23.21 o 
   5  -2   3      145.91      165.09     31.24 o 
   6  -2   3     1271.05     1145.82     52.81 o 
   7  -2   3     1975.49     1922.56     68.86 o 
   8  -2   3       11.86        9.97     44.52 o 
   9  -2   3       29.20       60.64     50.55 o 
  -9  -1   3       11.63        4.86     48.87 o 
  -8  -1   3      275.51      310.53     34.47 o 
  -7  -1   3      849.85      778.80     41.67 o 
  -6  -1   3      905.48      836.33     46.95 o 
  -5  -1   3     5559.50     5324.48     85.07 o 
  -4  -1   3      277.34      277.51     15.54 o 
  -3  -1   3      542.42      506.41     13.26 o 
  -2  -1   3       44.19       57.29      6.56 o 
   1  -1   3     1489.71     1390.48     24.36 o 
   2  -1   3       32.00       62.52      5.71 o 
   3  -1   3     5581.74     5690.86     69.71 o 
   4  -1   3      357.20      359.45     29.75 o 
   5  -1   3      356.33      333.23     34.54 o 
   6  -1   3     3325.05     3245.99     76.95 o 
   7  -1   3        4.63       34.54     37.44 o 
   8  -1   3      277.29      317.17     37.31 o 
   9  -1   3      105.03      135.39     40.40 o 
  -9   0   3      436.12      489.29     58.84 o 
  -8   0   3      317.07      242.75     46.15 o 
  -7   0   3      223.41      264.28     41.65 o 
  -6   0   3       66.81       63.92     30.76 o 
  -5   0   3     4052.63     3945.56     42.50 o 
  -4   0   3     1609.06     1602.16     19.40 o 
  -3   0   3      698.21      730.81     13.33 o 
  -2   0   3      175.39      193.34      9.76 o 
   0   0   3      767.30      894.46     25.46 o 
   1   0   3    15796.55    15926.00    341.10 o 
   2   0   3     4619.66     4848.10     43.78 o 
   3   0   3      835.77      819.66     16.76 o 
   4   0   3      412.12      439.56     23.15 o 
   5   0   3     8587.03     8389.58     77.73 o 
   6   0   3       63.73       82.66     25.32 o 
   7   0   3        3.31       27.09     29.69 o 
   8   0   3      780.28      797.96     44.20 o 
  -9   1   3       30.66       46.37     31.91 o 
  -8   1   3      926.54      963.97     43.55 o 
  -7   1   3      795.49      779.51     36.55 o 
  -6   1   3       15.68       13.87     19.22 o 
  -5   1   3     2688.74     2682.58     51.94 o 
  -4   1   3      938.62      910.79     20.93 o 
  -3   1   3     6242.59     6132.23     40.67 o 
  -2   1   3     1463.59     1675.92     27.09 o 
  -1   1   3     3221.82     3334.54     32.37 o 
   0   1   3      574.56      552.64     19.13 o 
   1   1   3     1366.28     1398.04     26.70 o 
   2   1   3      399.78      419.64     14.57 o 
   3   1   3       60.68       74.50     12.73 o 
   4   1   3     4170.22     4102.09     39.43 o 
   5   1   3      225.10      227.61     25.24 o 
   6   1   3       34.98       44.18     25.36 o 
   7   1   3      442.34      488.90     36.21 o 
   8   1   3      654.64      652.60     42.94 o 
  -9   2   3      439.55      445.87     40.19 o 
  -8   2   3        0.43       29.01     27.60 o 
  -7   2   3       61.18       71.43     24.38 o 
  -6   2   3     2510.77     2429.18     37.74 o 
  -5   2   3        5.15       14.77      9.25 o 
  -4   2   3       74.79       79.49     17.46 o 
  -3   2   3     1555.92     1571.49     30.74 o 
  -2   2   3     1813.37     1860.65     27.57 o 
  -1   2   3     1206.28     1036.64     38.98 o 
   0   2   3     4110.20     4341.58     51.53 o 
   1   2   3     3388.44     3224.25     61.29 o 
   2   2   3      761.68      736.30     18.84 o 
   3   2   3     4052.59     3995.91     34.73 o 
   4   2   3       32.89       34.25     15.82 o 
   5   2   3      299.28      332.75     32.28 o 
   6   2   3     1370.20     1354.05     42.19 o 
   7   2   3      209.39      223.79     34.33 o 
  -9   3   3       97.50      135.74     34.80 o 
  -8   3   3       78.71       88.36     30.26 o 
  -7   3   3     1671.96     1664.13     44.89 o 
  -6   3   3      857.84      844.42     27.61 o 
  -5   3   3      670.58      635.75     29.15 o 
  -4   3   3     1648.37     1699.31     74.76 o 
  -3   3   3     4812.31     4787.51     98.07 o 
  -2   3   3     2081.53     2136.18     76.30 o 
  -1   3   3      214.22      188.80     29.43 o 
   0   3   3      597.96      617.22     24.12 o 
   1   3   3      295.89      308.44     15.12 o 
   2   3   3     2554.48     2593.32     34.82 o 
   3   3   3     1421.61     1366.41     31.72 o 
   4   3   3        9.23       20.49     17.98 o 
   5   3   3      180.59      222.16     21.95 o 
   6   3   3      228.34      269.44     55.13 o 
   7   3   3      406.72      412.15     65.47 o 
  -9   4   3       20.87       15.16     35.57 o 
  -8   4   3      682.98      695.30     39.92 o 
  -7   4   3       10.00        8.83     22.71 o 
  -6   4   3      270.74      265.57     23.19 o 
  -5   4   3     1358.60     1253.83     38.49 o 
  -4   4   3      895.57      858.58     32.54 o 
  -3   4   3      478.97      479.29     22.59 o 
  -2   4   3       13.55       24.92     20.02 o 
  -1   4   3     5983.20     5797.40     62.84 o 
   0   4   3       17.60       23.89     15.72 o 
   1   4   3      508.55      514.97     20.48 o 
   2   4   3        9.38       18.12     14.32 o 
   3   4   3     1047.76     1066.77     41.34 o 
   4   4   3      424.49      491.70     34.90 o 
   5   4   3       12.02       18.37     31.23 o 
   6   4   3      390.19      514.52     65.11 o 
  -8   5   3        2.81        6.84     32.09 o 
  -7   5   3       11.75       19.85     24.71 o 
  -6   5   3      597.91      548.88     28.48 o 
  -5   5   3      929.86      938.18     38.82 o 
  -4   5   3      279.61      286.77     24.40 o 
  -3   5   3       17.96       29.91     23.99 o 
  -2   5   3      308.75      294.07     26.53 o 
  -1   5   3      282.13      263.99     25.77 o 
   0   5   3       89.08       99.86     18.54 o 
   1   5   3     1581.65     1576.92     30.08 o 
   2   5   3      219.68      241.56     24.48 o 
   3   5   3       60.11       64.53     30.57 o 
   4   5   3       20.00       18.37     32.75 o 
   5   5   3     1211.02     1263.97     90.58 o 
  -8   6   3      261.97      339.45     42.90 o 
  -7   6   3      194.28      234.22     29.68 o 
  -6   6   3        0.46        4.34     23.80 o 
  -5   6   3      422.93      418.42     29.66 o 
  -4   6   3      514.48      513.91     42.04 o 
  -3   6   3     3776.44     3728.58     92.48 o 
  -2   6   3      500.62      517.44     32.52 o 
  -1   6   3      168.39      167.47     21.92 o 
   0   6   3      101.15      110.21     21.88 o 
   1   6   3     1645.55     1649.43     58.12 o 
   2   6   3        3.41       17.99     30.06 o 
   3   6   3       68.47       75.26     35.58 o 
   4   6   3      462.60      478.62     44.40 o 
  -7   7   3        7.36       38.31     25.40 o 
  -6   7   3     1005.79     1009.47     33.29 o 
  -5   7   3       30.67       41.58     27.10 o 
  -4   7   3      220.14      176.44     33.07 o 
  -3   7   3      305.70      310.66     33.15 o 
  -2   7   3      277.03      266.25     26.49 o 
  -1   7   3     1205.51     1241.00     35.56 o 
   0   7   3      106.62      121.91     24.44 o 
   1   7   3      471.25      477.58     38.85 o 
   2   7   3       55.97       58.74     51.33 o 
   3   7   3      835.21      823.63     71.60 o 
  -6   8   3      358.18      342.16     44.57 o 
  -5   8   3      452.10      450.46     58.40 o 
  -4   8   3     1223.55     1064.69     49.23 o 
  -3   8   3      166.64      191.65     37.26 o 
  -2   8   3      112.61      107.06     34.83 o 
  -1   8   3      197.92      171.34     33.52 o 
   0   8   3       38.44       44.77     53.78 o 
   1   8   3        3.29       21.40     58.30 o 
   0 -11   4      705.94      738.19     49.85 o 
   1 -11   4       93.71       97.35     41.00 o 
   2 -11   4      485.64      531.40     44.39 o 
   3 -11   4      320.04      326.31     42.18 o 
   4 -11   4      748.84      834.43     49.24 o 
  -2 -10   4        3.53       21.83     39.33 o 
  -1 -10   4      101.83      109.72     38.81 o 
   0 -10   4       76.96      105.75     36.77 o 
   1 -10   4      169.26      175.36     36.29 o 
   2 -10   4      292.13      306.81     30.93 o 
   3 -10   4      514.64      529.29     36.68 o 
   4 -10   4      355.02      357.81     43.59 o 
   5 -10   4       80.03       75.11     34.47 o 
   6 -10   4      567.44      596.27     70.01 o 
  -4  -9   4      474.77      536.91     46.90 o 
  -3  -9   4      494.19      515.29     43.94 o 
  -2  -9   4      232.06      289.83     30.32 o 
  -1  -9   4      688.61      645.10     41.54 o 
   0  -9   4     1907.47     1800.06     50.44 o 
   1  -9   4      881.84      961.36     41.49 o 
   2  -9   4     1014.75     1004.85     40.52 o 
   3  -9   4       29.25       56.16     20.84 o 
   4  -9   4      321.48      341.83     26.15 o 
   5  -9   4     1122.47     1106.62     34.80 o 
   6  -9   4       35.54       46.63     36.94 o 
   7  -9   4       39.02       82.90     51.40 o 
  -5  -8   4      607.67      641.30     37.90 o 
  -4  -8   4      288.34      305.09     39.84 o 
  -3  -8   4       54.33       62.40     31.15 o 
  -2  -8   4       32.83       39.03     23.70 o 
  -1  -8   4      212.80      209.65     32.00 o 
   0  -8   4      117.54      134.76     28.59 o 
   1  -8   4      219.94      222.34     22.66 o 
   2  -8   4     3812.58     3575.02     45.91 o 
   3  -8   4       89.51      106.02     18.48 o 
   4  -8   4      455.00      463.09     20.79 o 
   5  -8   4      131.62      109.60     18.98 o 
   6  -8   4      960.90     1005.64     44.27 o 
   7  -8   4      264.50      309.74     43.56 o 
   8  -8   4        7.95       17.97     60.67 o 
  -6  -7   4      833.38      806.04     40.23 o 
  -5  -7   4      155.02      117.41     29.05 o 
  -4  -7   4      171.50      146.30     26.18 o 
  -3  -7   4      965.35      911.87     38.52 o 
  -2  -7   4     3554.65     3439.80    102.51 o 
  -1  -7   4        0.73       11.74     18.79 o 
   0  -7   4      264.82      244.31     13.01 o 
   1  -7   4      118.63      114.80     14.21 o 
   2  -7   4     1970.49     1894.45     35.11 o 
   3  -7   4     1514.44     1400.77     39.18 o 
   4  -7   4     1460.41     1475.12     32.47 o 
   5  -7   4       60.72       59.20     17.07 o 
   6  -7   4       22.74       28.89     25.37 o 
   7  -7   4      212.90      202.50     31.00 o 
   8  -7   4      900.41      914.03     55.39 o 
  -7  -6   4      445.28      461.26     45.70 o 
  -6  -6   4      126.49      128.41     35.38 o 
  -5  -6   4      447.08      466.25     27.68 o 
  -4  -6   4       14.76       15.61     16.94 o 
  -3  -6   4      198.62      192.63     16.51 o 
  -2  -6   4      306.93      274.32     18.32 o 
  -1  -6   4       47.65       46.32      8.80 o 
   0  -6   4     6845.38     6254.79     61.41 o 
   1  -6   4     1473.60     1559.63     48.11 o 
   2  -6   4      952.84      890.53     27.29 o 
   3  -6   4      117.17      137.62     16.87 o 
   4  -6   4     4236.29     4091.28     30.54 o 
   5  -6   4      403.69      361.71     17.68 o 
   6  -6   4       59.91       80.40     25.38 o 
   7  -6   4      259.59      319.10     37.97 o 
   8  -6   4       19.79       27.78     48.71 o 
  -7  -5   4      100.20      121.76     29.15 o 
  -6  -5   4      299.06      282.62     27.49 o 
  -5  -5   4       59.97       45.72     20.53 o 
  -4  -5   4     3120.19     3068.74     36.74 o 
  -3  -5   4     3233.59     3130.20     39.34 o 
  -2  -5   4       50.19       57.81     10.89 o 
  -1  -5   4      738.84      753.43     17.86 o 
   0  -5   4     1169.93     1147.01     14.06 o 
   1  -5   4      118.68      126.58      9.50 o 
   2  -5   4     3792.94     3695.12     44.89 o 
   3  -5   4     1559.83     1586.48     21.50 o 
   4  -5   4      775.88      732.60     14.18 o 
   5  -5   4      151.16      144.65     13.96 o 
   6  -5   4     2187.29     2180.60     62.80 o 
   7  -5   4       69.85       39.55     40.62 o 
   8  -5   4       76.67       84.16     49.20 o 
   9  -5   4      363.48      442.40     62.11 o 
  -8  -4   4       28.46       32.19     30.29 o 
  -7  -4   4     1423.96     1502.20     76.14 o 
  -6  -4   4      696.15      692.55     68.94 o 
  -5  -4   4       83.96       76.63     23.57 o 
  -4  -4   4     2132.02     2090.46     59.04 o 
  -3  -4   4     1307.55     1256.34     38.34 o 
  -2  -4   4     8070.82     7641.99     55.11 o 
  -1  -4   4    10417.97    11567.00    155.36 o 
   0  -4   4     1584.39     1320.55     38.08 o 
   1  -4   4     3132.86     3186.20     26.99 o 
   2  -4   4     7277.14     7129.97     78.90 o 
   3  -4   4       72.33       86.61      9.07 o 
   4  -4   4      612.96      595.02     42.21 o 
   5  -4   4     3501.05     3410.54     99.59 o 
   6  -4   4        0.11       15.53     29.31 o 
   7  -4   4       57.63       55.11     40.28 o 
   8  -4   4      532.72      531.38     58.23 o 
   9  -4   4      295.97      393.66     61.49 o 
  -8  -3   4      361.35      391.83     39.02 o 
  -7  -3   4      181.72      148.51     30.57 o 
  -6  -3   4       64.90       52.82     25.37 o 
  -5  -3   4     4488.26     4239.52     63.65 o 
  -4  -3   4      125.27      132.03     20.42 o 
  -3  -3   4      578.93      631.84     22.78 o 
  -2  -3   4      399.83      436.47     23.08 o 
  -1  -3   4     1518.37     1390.59     37.04 o 
   0  -3   4     4674.23     4724.71     54.73 o 
   1  -3   4     3616.00     3817.73     52.34 o 
   2  -3   4     8319.45     8661.98    141.91 o 
   5  -3   4      601.70      610.33     33.46 o 
   6  -3   4     1508.33     1539.35     61.04 o 
   7  -3   4     1830.12     1730.05     68.92 o 
   8  -3   4      465.53      505.06     55.80 o 
   9  -3   4       29.20       27.43     54.66 o 
  -9  -2   4      736.29      875.13     70.48 o 
  -8  -2   4      238.46      236.20     36.07 o 
  -7  -2   4       41.28       24.96     28.46 o 
  -6  -2   4     4404.08     4230.06    129.53 o 
  -5  -2   4     1168.44     1171.95     31.22 o 
  -4  -2   4     2591.90     2510.29     41.61 o 
  -3  -2   4     4112.38     4493.73     35.13 o 
  -2  -2   4     7784.33     7671.73     79.63 o 
   0  -2   4      843.16      860.45     45.46 o 
   1  -2   4      105.44      127.18     16.52 o 
   2  -2   4     6423.82     7292.34     56.90 o 
   3  -2   4     5913.89     6007.21     83.62 o 
   4  -2   4      980.76     1099.43     40.23 o 
   5  -2   4        2.50       11.89     30.25 o 
   6  -2   4        7.39       23.83     34.73 o 
   7  -2   4     1607.52     1565.75     47.66 o 
   8  -2   4      456.12      487.10     40.70 o 
   9  -2   4       41.86       41.62     38.52 o 
  -9  -1   4      158.46      153.90     51.21 o 
  -8  -1   4      180.90      165.80     69.50 o 
  -7  -1   4     1821.80     1730.12     70.15 o 
  -6  -1   4      233.62      238.12     27.00 o 
  -5  -1   4      209.76      230.52     17.37 o 
  -4  -1   4     4750.60     4852.97     80.46 o 
  -3  -1   4     1979.08     2039.87     27.26 o 
  -2  -1   4     1356.84     1411.55     60.00 o 
  -1  -1   4     2554.73     2901.95     48.30 o 
   0  -1   4    16535.66    16584.24    104.96 o 
   1  -1   4     3261.16     3402.87     34.35 o 
   2  -1   4     2958.45     2873.91     45.63 o 
   3  -1   4     1174.98     1267.82     44.14 o 
   4  -1   4     8563.09     8367.34    189.77 o 
   5  -1   4     4919.07     4740.24    126.24 o 
   6  -1   4      945.27      945.00     79.59 o 
   7  -1   4       90.80      106.37     30.39 o 
   8  -1   4       42.48       67.63     35.04 o 
  -9   0   4      241.78      247.26     55.49 o 
  -8   0   4     1568.77     1579.09     45.68 o 
  -7   0   4       17.85       17.79     17.83 o 
  -6   0   4      323.57      357.84     17.02 o 
  -5   0   4      175.05      175.16     13.10 o 
  -4   0   4     6807.88     6840.34     85.26 o 
  -3   0   4      216.51      215.98     11.80 o 
  -2   0   4      135.56      167.11     16.23 o 
   0   0   4     2539.59     2797.81     45.13 o 
   1   0   4      353.74      357.11     18.75 o 
   2   0   4     4752.54     4781.60     84.48 o 
   3   0   4      268.53      257.45     13.99 o 
   4   0   4      192.95      193.19     15.39 o 
   5   0   4     1024.33     1026.04     35.50 o 
   6   0   4     2304.39     2278.21     51.27 o 
   7   0   4        1.61        6.06     29.97 o 
   8   0   4       97.24       82.01     35.63 o 
  -9   1   4       95.15      102.39     50.36 o 
  -8   1   4      436.72      418.47     33.42 o 
  -7   1   4     1105.73     1105.90     47.38 o 
  -6   1   4     3546.52     3455.24     90.09 o 
  -5   1   4       46.35       51.77     11.72 o 
  -4   1   4      333.56      322.64     13.82 o 
  -3   1   4       25.51       44.27     15.18 o 
  -2   1   4    11038.76    11063.81    109.19 o 
  -1   1   4     1085.90     1154.71     26.06 o 
   0   1   4      775.25      684.17     34.93 o 
   1   1   4       99.09      135.00     15.01 o 
   2   1   4     5460.71     5316.87     41.43 o 
   3   1   4      732.30      738.20     20.54 o 
   4   1   4      693.02      671.13     22.03 o 
   5   1   4     1619.46     1590.24     42.33 o 
   6   1   4       38.78       31.62     26.39 o 
   7   1   4      394.01      398.71     37.12 o 
   8   1   4       42.86       36.85     35.66 o 
  -9   2   4      106.63      125.25     34.40 o 
  -8   2   4       93.00       96.82     28.79 o 
  -7   2   4       19.52       31.63     21.23 o 
  -6   2   4     1928.40     1865.49     35.44 o 
  -5   2   4     1340.21     1301.85     34.33 o 
  -4   2   4      323.56      322.29     22.22 o 
  -3   2   4      207.15      219.49     20.76 o 
  -2   2   4      230.83      209.27     23.82 o 
  -1   2   4      608.68      648.36     38.29 o 
   0   2   4     5229.19     5376.97     80.51 o 
   1   2   4     2803.99     2810.36     56.97 o 
   2   2   4     1240.83     1266.39     22.93 o 
   3   2   4      268.59      253.70     16.70 o 
   4   2   4     5113.40     4950.42     48.79 o 
   5   2   4      115.32      111.25     20.38 o 
   6   2   4      145.14      126.99     29.81 o 
   7   2   4      647.07      648.46     41.62 o 
  -9   3   4      467.85      532.93     41.70 o 
  -8   3   4      363.36      353.44     34.81 o 
  -7   3   4        5.01       11.20     22.04 o 
  -6   3   4     1039.59     1007.54     30.38 o 
  -5   3   4      292.19      316.61     27.17 o 
  -4   3   4     2608.17     2584.22     56.59 o 
  -3   3   4      886.44      934.55     27.17 o 
  -2   3   4     1334.47     1340.26     57.51 o 
  -1   3   4      143.10      151.18     32.86 o 
   0   3   4      553.50      554.85     46.74 o 
   1   3   4      227.53      198.44     18.28 o 
   2   3   4       12.46       27.50     15.25 o 
   3   3   4     1658.75     1718.46     29.09 o 
   4   3   4      770.13      763.40     26.59 o 
   5   3   4       25.20       37.76     21.55 o 
   6   3   4      148.75      156.11     53.09 o 
  -8   4   4        8.91       29.17     32.53 o 
  -7   4   4      896.43      924.67     34.37 o 
  -6   4   4        1.15       16.71     22.27 o 
  -5   4   4        2.51       31.30     25.93 o 
  -4   4   4      971.17      939.27     43.18 o 
  -3   4   4      769.71      787.44     34.63 o 
  -2   4   4      608.67      602.92     31.81 o 
  -1   4   4     1611.45     1588.31     46.68 o 
   0   4   4     2270.88     2303.79     62.38 o 
   1   4   4      556.57      514.02     23.36 o 
   2   4   4     1734.71     1768.93     30.15 o 
   3   4   4      164.89      156.19     19.32 o 
   4   4   4      285.17      264.03     33.79 o 
   5   4   4     1136.10     1154.81     47.81 o 
   6   4   4       86.79       70.52     57.81 o 
  -8   5   4      632.76      707.44     44.45 o 
  -7   5   4      117.33      138.09     28.14 o 
  -6   5   4      105.69      124.77     32.28 o 
  -5   5   4      340.68      347.62     28.29 o 
  -4   5   4     1766.43     1811.37    139.08 o 
  -3   5   4      362.71      369.92     31.95 o 
  -2   5   4       14.54        2.04     26.22 o 
  -1   5   4      164.45      159.60     35.44 o 
   0   5   4       86.67       98.59     21.08 o 
   1   5   4      770.43      789.12     27.52 o 
   2   5   4     1023.31     1079.04     76.02 o 
   3   5   4       12.46       24.83     32.17 o 
   4   5   4      124.13      160.08     38.24 o 
   5   5   4      120.46      172.02     41.86 o 
  -7   6   4      165.22      182.28     31.10 o 
  -6   6   4      693.55      734.82     39.41 o 
  -5   6   4      255.75      242.09     30.10 o 
  -4   6   4      152.51      145.99     33.17 o 
  -3   6   4       27.46       34.38     29.88 o 
  -2   6   4     2221.36     2282.48     69.55 o 
  -1   6   4       37.51       48.07     20.25 o 
   0   6   4      365.74      391.04     33.97 o 
   1   6   4        0.54        8.65     31.60 o 
   2   6   4      258.93      261.38     36.08 o 
   3   6   4      256.18      288.72     55.13 o 
  -6   7   4      351.64      432.94     37.25 o 
  -5   7   4       52.85       84.53     36.02 o 
  -4   7   4       38.00       64.33     34.95 o 
  -3   7   4       72.92       72.05     33.70 o 
  -2   7   4       72.33       81.55     27.75 o 
  -1   7   4        1.27       15.58     26.15 o 
   0   7   4      476.52      431.64     38.36 o 
   1   7   4       85.61       69.77     27.45 o 
   2   7   4       74.76       86.73     39.77 o 
  -4   8   4      773.56      729.10     65.96 o 
  -3   8   4       92.10       85.55     39.72 o 
  -2   8   4      106.85      146.25     36.96 o 
  -1   8   4       77.10       74.73     36.93 o 
   0 -11   5       13.35       17.90     40.34 o 
   1 -11   5     1479.90     1566.48     57.70 o 
   2 -11   5       10.29       16.16     37.54 o 
   3 -11   5       89.77       93.07     32.27 o 
   4 -11   5       62.63       74.37     37.43 o 
  -2 -10   5       61.90       15.42     54.80 o 
  -1 -10   5        6.87       36.45     37.89 o 
   0 -10   5       73.47      112.01     36.84 o 
   1 -10   5      378.24      438.95     39.27 o 
   2 -10   5        8.72        7.37     26.68 o 
   3 -10   5      337.95      396.19     26.64 o 
   4 -10   5      828.91      836.94     37.24 o 
   5 -10   5       41.36       37.97     38.09 o 
   6 -10   5        9.61       28.64     40.18 o 
  -4  -9   5       17.01       30.09     30.17 o 
  -3  -9   5      506.37      525.93     34.61 o 
  -2  -9   5      318.10      360.11     49.72 o 
  -1  -9   5     1653.49     1659.85     51.72 o 
   0  -9   5      285.92      287.48     34.72 o 
   1  -9   5     1366.22     1381.54     36.55 o 
   2  -9   5      646.39      651.05     30.10 o 
   3  -9   5     1749.19     1798.07     41.76 o 
   4  -9   5       55.04       51.14     18.99 o 
   5  -9   5        0.21        5.89     24.95 o 
   6  -9   5      930.86      969.20     39.14 o 
   7  -9   5       26.88       51.07     32.17 o 
  -5  -8   5      274.82      268.55     32.98 o 
  -4  -8   5      628.69      673.24     34.28 o 
  -3  -8   5       20.73       22.53     25.67 o 
  -2  -8   5      129.61      122.99     23.63 o 
  -1  -8   5        0.10       -2.72     28.13 o 
   0  -8   5      654.40      653.64     35.43 o 
   1  -8   5      875.40      859.81     20.99 o 
   2  -8   5     1200.01     1154.04     60.31 o 
   3  -8   5     1196.48     1205.34     23.80 o 
   4  -8   5      238.72      245.41     18.60 o 
   5  -8   5     1431.34     1451.70     48.89 o 
   6  -8   5      421.88      364.74     31.93 o 
   7  -8   5       98.35      130.85     32.47 o 
   8  -8   5      428.98      500.28     40.88 o 
  -6  -7   5        1.64       12.46     30.59 o 
  -5  -7   5     1437.00     1445.68     42.01 o 
  -4  -7   5      489.32      481.67     23.27 o 
  -3  -7   5       92.55      108.95     17.24 o 
  -2  -7   5      828.46      786.16     20.36 o 
  -1  -7   5     5378.96     5214.79     50.68 o 
   0  -7   5     1446.98     1483.62     22.59 o 
   1  -7   5      922.61      895.19     27.31 o 
   2  -7   5      192.55      207.83     25.46 o 
   3  -7   5      599.58      597.62     19.22 o 
   4  -7   5     2089.52     2063.82     41.18 o 
   5  -7   5      177.58      159.65     24.70 o 
   6  -7   5       61.61       67.54     26.60 o 
   7  -7   5       91.14      114.00     31.18 o 
   8  -7   5      518.42      529.45     46.18 o 
  -7  -6   5        7.66       22.02     27.44 o 
  -6  -6   5      873.35      919.59     31.80 o 
  -5  -6   5      728.63      711.93     26.96 o 
  -4  -6   5      111.20      107.47     18.58 o 
  -3  -6   5      132.50      118.79     12.87 o 
  -2  -6   5      978.78      942.61     16.72 o 
  -1  -6   5      197.84      194.82     10.04 o 
   0  -6   5      110.87       97.17      7.22 o 
   1  -6   5     9531.90     9335.57     54.75 o 
   2  -6   5      280.32      302.14     28.84 o 
   3  -6   5     1039.58     1035.64     19.71 o 
   4  -6   5      148.80      165.53     11.99 o 
   5  -6   5     2191.46     2084.21     60.35 o 
   6  -6   5      376.78      356.84     37.06 o 
   7  -6   5        5.26       19.45     35.48 o 
   8  -6   5      233.88      209.38     53.86 o 
  -7  -5   5     1331.16     1383.03     37.53 o 
  -6  -5   5      247.92      216.62     23.75 o 
  -5  -5   5       44.66       42.18     18.64 o 
  -4  -5   5      725.74      699.49     22.93 o 
  -3  -5   5     7453.11     7115.52     73.57 o 
  -2  -5   5       66.28       72.24      6.14 o 
  -1  -5   5      143.68      152.73     10.56 o 
   0  -5   5      469.70      469.23     12.54 o 
   1  -5   5     3545.33     3544.47     45.07 o 
   2  -5   5     1573.67     1554.78     20.92 o 
   3  -5   5     3573.11     3644.99     47.65 o 
   4  -5   5      217.21      210.14     16.31 o 
   5  -5   5       27.24       48.81     28.29 o 
   6  -5   5      374.09      348.75     36.23 o 
   7  -5   5     1482.30     1437.43     53.93 o 
   8  -5   5        8.59       30.29     48.34 o 
  -8  -4   5      478.99      532.50     36.61 o 
  -7  -4   5      240.26      227.02     29.08 o 
  -6  -4   5      309.74      317.63     26.55 o 
  -5  -4   5       15.91       22.52     20.07 o 
  -4  -4   5        1.39        6.04     17.68 o 
  -3  -4   5      470.72      467.08     15.26 o 
  -2  -4   5      147.02      139.94     12.53 o 
  -1  -4   5     9104.12     8362.88     51.53 o 
   0  -4   5     1183.59     1352.20     27.73 o 
   1  -4   5     2371.39     2385.78     66.83 o 
   2  -4   5      433.50      396.40     14.57 o 
   3  -4   5     6865.39     6545.66     67.38 o 
   4  -4   5      149.48      122.82     25.16 o 
   5  -4   5      287.37      250.16     31.60 o 
   6  -4   5      557.66      585.95     39.97 o 
   7  -4   5       37.96       22.88     42.01 o 
   8  -4   5       75.18      123.02     51.19 o 
  -8  -3   5      109.87      131.20     30.01 o 
  -7  -3   5      206.31      198.73     27.06 o 
  -6  -3   5       50.98       58.43     22.20 o 
  -5  -3   5     3541.64     3372.38    113.42 o 
  -4  -3   5     2203.30     2182.00     27.30 o 
  -3  -3   5      555.92      561.22     17.27 o 
  -2  -3   5      520.71      558.27     20.00 o 
  -1  -3   5     1642.74     1805.67     48.59 o 
   0  -3   5      185.59      190.88     14.42 o 
   1  -3   5     6322.74     6574.28    180.68 o 
   2  -3   5     1182.31     1073.99     46.73 o 
   3  -3   5     1287.28     1228.87     25.42 o 
   4  -3   5      172.59      195.13     25.92 o 
   5  -3   5     2913.34     2937.61     65.26 o 
   6  -3   5      279.06      316.86     29.60 o 
   7  -3   5       43.44       56.68     29.42 o 
   8  -3   5      375.80      442.93     40.98 o 
  -8  -2   5      912.77     1011.68     61.31 o 
  -7  -2   5      139.90      182.14     25.11 o 
  -6  -2   5       29.95       47.01     20.76 o 
  -5  -2   5     2397.45     2410.55     49.32 o 
  -4  -2   5      757.72      723.18     17.12 o 
  -3  -2   5     4240.19     3997.20     85.58 o 
  -2  -2   5     8109.04     8889.53     88.00 o 
  -1  -2   5     4941.87     5228.98    128.25 o 
   0  -2   5     2408.29     2517.29     66.77 o 
   1  -2   5     6833.61     6802.87     58.51 o 
   2  -2   5       98.07      150.80     14.65 o 
   3  -2   5      101.51      152.68     22.87 o 
   4  -2   5     2430.89     2308.28     77.07 o 
   5  -2   5       62.17       69.85     21.46 o 
   6  -2   5       85.86       97.94     26.41 o 
   7  -2   5      838.73      847.16     41.42 o 
   8  -2   5      408.10      431.18     52.10 o 
  -9  -1   5      132.63      144.74     53.14 o 
  -8  -1   5      315.24      315.61     38.60 o 
  -7  -1   5        5.42       39.90     22.54 o 
  -6  -1   5     3536.16     3485.55     80.05 o 
  -5  -1   5      518.06      513.77     20.07 o 
  -4  -1   5      369.90      398.75     18.95 o 
  -3  -1   5      531.32      513.48     13.92 o 
  -2  -1   5     1042.26     1059.91     37.05 o 
   0  -1   5      824.11      700.42     31.67 o 
   1  -1   5    12774.16    13414.70    115.37 o 
   2  -1   5     2373.91     2447.18     37.73 o 
   3  -1   5     2706.16     2591.28     25.08 o 
   4  -1   5       94.01       98.70     20.27 o 
   5  -1   5     2086.28     2058.18    115.81 o 
   6  -1   5     1456.84     1499.15    100.90 o 
   7  -1   5      141.71      104.25     32.38 o 
   8  -1   5       11.71       16.61     35.30 o 
  -9   0   5       65.86       69.58     51.27 o 
  -8   0   5        3.18       24.72     43.51 o 
  -7   0   5     2622.59     2641.77     74.53 o 
  -6   0   5      339.49      338.02     17.03 o 
  -5   0   5      639.60      615.49     17.87 o 
  -4   0   5     3303.12     3467.02     80.81 o 
  -3   0   5     7053.84     7215.04    151.55 o 
  -1   0   5      270.26      250.86     22.67 o 
   0   0   5       14.85       36.10     21.00 o 
   1   0   5     3913.04     4107.18     96.23 o 
   2   0   5     1674.19     1541.08     34.31 o 
   3   0   5     2407.53     2362.97     29.32 o 
   4   0   5       23.25       28.94     13.71 o 
   5   0   5        5.70        5.50     24.11 o 
   6   0   5      670.62      646.09     41.76 o 
   7   0   5      722.17      807.91     43.67 o 
   8   0   5       71.53       70.18     38.57 o 
  -9   1   5      175.93      167.41     52.99 o 
  -8   1   5     1158.03     1094.41     67.14 o 
  -7   1   5       56.09       56.95     21.02 o 
  -6   1   5      225.51      229.07     20.99 o 
  -5   1   5     2678.08     2705.34     54.09 o 
  -4   1   5      793.98      805.35     27.72 o 
  -3   1   5      626.17      654.23     39.80 o 
  -1   1   5    13726.02    13519.65     89.59 o 
   0   1   5     1609.32     1605.40    135.35 o 
   1   1   5     1200.91     1047.02     59.37 o 
   2   1   5       39.09       57.14     15.39 o 
   3   1   5     9488.27     9219.53     65.91 o 
   4   1   5     3811.60     3748.35     38.04 o 
   5   1   5      338.34      301.38     29.86 o 
   6   1   5       27.56       44.91     29.69 o 
   7   1   5      101.16       93.64     34.36 o 
  -9   2   5      619.75      587.68     65.52 o 
  -8   2   5       78.41       70.15     30.97 o 
  -7   2   5       85.97       98.20     23.00 o 
  -6   2   5      133.26      126.09     21.29 o 
  -5   2   5     2691.21     2644.56     47.86 o 
  -4   2   5      223.71      221.15     23.52 o 
  -3   2   5       18.34       22.06     22.98 o 
  -2   2   5      118.77      112.92     11.63 o 
  -1   2   5     1458.72     1250.80    154.30 o 
   0   2   5        2.58        4.26     21.95 o 
   1   2   5     3883.73     3804.07     54.87 o 
   2   2   5       38.43       43.28     15.58 o 
   3   2   5       91.72       94.97     17.14 o 
   4   2   5      217.25      203.10     19.06 o 
   5   2   5     2351.15     2350.74     92.00 o 
   6   2   5       22.88       47.07     36.41 o 
  -8   3   5      772.93      794.38     35.38 o 
  -7   3   5     1400.87     1371.62     38.01 o 
  -6   3   5        1.05       18.23     26.50 o 
  -5   3   5      243.67      241.44     28.49 o 
  -4   3   5      113.33      154.00     22.64 o 
  -3   3   5     4627.96     4561.15    215.39 o 
  -2   3   5      419.27      422.05     30.45 o 
  -1   3   5      361.08      334.51     42.22 o 
   0   3   5        0.94        9.33     22.56 o 
   1   3   5     4414.17     4252.48     47.96 o 
   2   3   5      725.26      744.44     23.84 o 
   3   3   5      323.11      320.83     21.23 o 
   4   3   5      378.32      401.27     26.18 o 
   5   3   5        1.63        0.11     49.57 o 
   6   3   5      323.34      391.72     62.84 o 
  -8   4   5        0.76       16.67     28.97 o 
  -7   4   5      527.92      505.50     31.88 o 
  -6   4   5      664.48      694.67     39.40 o 
  -5   4   5       53.24       61.33     24.55 o 
  -4   4   5      174.55      181.01     31.40 o 
  -3   4   5       75.40       84.83     29.36 o 
  -2   4   5      235.53      239.65     30.34 o 
  -1   4   5     1403.99     1518.51     45.23 o 
   0   4   5      862.72      873.44     82.44 o 
   1   4   5      728.39      726.92     28.20 o 
   2   4   5       70.36       77.18     21.67 o 
   3   4   5     2475.47     2504.13     47.62 o 
   4   4   5       18.43       28.57     32.65 o 
   5   4   5      232.64      276.10     64.69 o 
  -7   5   5      335.79      353.60     33.29 o 
  -6   5   5      108.66      131.46     30.32 o 
  -5   5   5      651.44      724.47     43.98 o 
  -4   5   5      434.84      421.94     37.82 o 
  -3   5   5      513.44      530.15     44.43 o 
  -2   5   5       30.75       48.39     30.36 o 
  -1   5   5      233.64      261.76     26.77 o 
   0   5   5       20.16       39.34     23.09 o 
   1   5   5       47.03       42.26     31.04 o 
   2   5   5      235.63      374.87     37.25 o 
   3   5   5      613.24      592.86     42.61 o 
   4   5   5       77.19       97.84     38.10 o 
  -7   6   5        9.49       23.71     28.34 o 
  -6   6   5        5.11       12.85     38.15 o 
  -5   6   5      309.04      320.68     41.67 o 
  -4   6   5      222.65      262.86     38.43 o 
  -3   6   5      112.11      177.95     36.33 o 
  -2   6   5      530.66      558.15     59.25 o 
  -1   6   5     1039.87     1036.75     37.77 o 
   0   6   5      131.46      125.19     28.75 o 
   1   6   5      363.68      415.90     40.75 o 
   2   6   5      115.79      110.35     37.92 o 
  -5   7   5      354.91      397.40     45.66 o 
  -4   7   5       47.59       25.62     39.34 o 
  -3   7   5        0.29       40.24     36.72 o 
  -2   7   5       50.70       77.83     31.58 o 
  -1   7   5       19.76       29.63     30.25 o 
   0   7   5      143.59      168.58     31.52 o 
   0 -11   6        1.13        4.25     41.71 o 
   1 -11   6      116.71      157.29     42.28 o 
   2 -11   6     1291.86     1409.03     45.01 o 
   3 -11   6       53.63       47.68     22.64 o 
   4 -11   6       40.56       75.25     38.67 o 
  -3 -10   6       11.62       43.96     39.97 o 
  -2 -10   6     2463.15     2550.65     74.99 o 
  -1 -10   6       10.17       29.34     35.77 o 
   0 -10   6      153.44      146.10     29.37 o 
   1 -10   6        6.24       10.20     27.02 o 
   2 -10   6      980.95     1026.98     31.09 o 
   3 -10   6       75.67       77.44     20.48 o 
   4 -10   6      398.53      386.62     39.30 o 
   5 -10   6       77.63      109.23     29.44 o 
   6 -10   6        0.15       24.61     30.70 o 
  -4  -9   6      545.05      581.29     63.61 o 
  -3  -9   6       21.65       40.08     36.42 o 
  -2  -9   6       47.49       53.34     35.90 o 
  -1  -9   6        9.01       23.83     31.13 o 
   0  -9   6     4295.09     4410.23    120.72 o 
   1  -9   6       39.71       50.61     20.03 o 
   2  -9   6      289.27      314.97     22.21 o 
   3  -9   6       62.42       56.32     16.00 o 
   4  -9   6     2926.41     2951.86     64.39 o 
   5  -9   6      156.73      160.31     28.96 o 
   6  -9   6        0.73       -1.20     33.41 o 
   7  -9   6       93.95      133.59     34.61 o 
  -5  -8   6       10.92       19.42     31.17 o 
  -4  -8   6     1944.36     1951.46     46.52 o 
  -3  -8   6      467.71      457.37     30.13 o 
  -2  -8   6       28.17       32.81     21.89 o 
  -1  -8   6      291.70      307.90     36.15 o 
   0  -8   6      784.83      764.19     62.04 o 
   1  -8   6       27.62       33.55     13.81 o 
   2  -8   6      714.63      749.61     23.24 o 
   3  -8   6     1925.18     1861.08     35.75 o 
   4  -8   6      216.70      246.80     25.27 o 
   5  -8   6       14.49        2.62     25.55 o 
   6  -8   6     1152.96     1204.36     41.40 o 
   7  -8   6      215.85      254.04     34.68 o 
  -6  -7   6      232.63      254.34     28.10 o 
  -5  -7   6       26.74       25.70     22.62 o 
  -4  -7   6      575.55      594.35     24.42 o 
  -3  -7   6      360.17      352.32     19.85 o 
  -2  -7   6     3441.99     3299.14     51.40 o 
  -1  -7   6      623.68      604.69     17.98 o 
   0  -7   6     2890.05     2806.28     39.36 o 
   1  -7   6     1239.94     1275.88     28.12 o 
   2  -7   6     3413.83     3326.78     74.16 o 
   3  -7   6      210.51      223.42     14.67 o 
   4  -7   6       41.64       49.38     22.16 o 
   5  -7   6     1955.47     1885.88     46.05 o 
   6  -7   6        3.79        4.39     27.81 o 
   7  -7   6      103.27      132.96     40.39 o 
   8  -7   6       32.67       28.40     44.55 o 
  -7  -6   6       11.46       21.99     27.78 o 
  -6  -6   6      341.45      329.75     27.49 o 
  -5  -6   6      876.17      898.14     28.71 o 
  -4  -6   6       31.00       38.15     17.59 o 
  -3  -6   6      135.22      139.24     14.13 o 
  -2  -6   6       44.68       45.55     11.25 o 
  -1  -6   6     1314.41     1242.02     37.21 o 
   0  -6   6     1597.68     1637.46     33.81 o 
   1  -6   6     2475.22     2438.53     26.79 o 
   2  -6   6     2670.25     2593.81     47.75 o 
   3  -6   6      552.31      520.66     19.54 o 
   4  -6   6     2329.86     2295.48     50.20 o 
   5  -6   6      981.40      986.30     42.80 o 
   6  -6   6      465.26      552.38     41.85 o 
   7  -6   6     1046.73     1149.55     68.03 o 
   8  -6   6      217.73      243.33     56.53 o 
  -7  -5   6       26.34       35.37     29.74 o 
  -6  -5   6     1802.77     1834.14     43.21 o 
  -5  -5   6      101.37       91.12     22.78 o 
  -4  -5   6       52.98       53.26     20.25 o 
  -3  -5   6      545.29      560.54     15.32 o 
  -2  -5   6     7762.19     7657.49    107.94 o 
  -1  -5   6      958.99      930.62     24.29 o 
   0  -5   6      458.23      453.66     13.80 o 
   1  -5   6      416.78      410.46     15.79 o 
   2  -5   6      925.72      963.61     24.57 o 
   3  -5   6     3045.77     2993.87     26.66 o 
   4  -5   6      527.58      482.94     33.43 o 
   5  -5   6       39.24       54.06     30.49 o 
   6  -5   6      131.60      140.40     35.22 o 
   7  -5   6      848.71      813.84     59.53 o 
   8  -5   6      160.43      221.27     57.52 o 
  -8  -4   6       10.75       19.93     31.20 o 
  -7  -4   6      618.94      713.12     35.35 o 
  -6  -4   6      816.36      820.48     44.03 o 
  -5  -4   6       12.46       29.18     21.50 o 
  -4  -4   6      700.11      665.35     19.39 o 
  -3  -4   6     1283.68     1274.01     22.07 o 
  -2  -4   6      310.37      327.08     37.08 o 
  -1  -4   6       25.67       24.78      5.94 o 
   0  -4   6    12772.09    12515.81    173.10 o 
   1  -4   6      372.21      370.28     29.10 o 
   2  -4   6     1682.92     1743.23     62.65 o 
   3  -4   6      197.35      216.98     14.01 o 
   4  -4   6     3167.85     3184.27     94.97 o 
   5  -4   6      570.16      531.25     28.69 o 
   6  -4   6        3.49        6.30     22.71 o 
   7  -4   6      444.47      469.38     36.43 o 
   8  -4   6      506.93      508.56     42.12 o 
  -8  -3   6     1394.20     1454.50     46.23 o 
  -7  -3   6       75.11       69.68     26.68 o 
  -6  -3   6        3.48       17.37     23.04 o 
  -5  -3   6       76.58       96.09     16.34 o 
  -4  -3   6     8286.27     8312.71    125.65 o 
  -3  -3   6       15.20        4.94     16.92 o 
  -2  -3   6       39.66       51.41     29.75 o 
  -1  -3   6      502.55      602.12     22.16 o 
   0  -3   6     2829.70     3000.94    119.21 o 
   1  -3   6      634.74      635.26     34.38 o 
   2  -3   6     4048.91     3936.24     38.03 o 
   3  -3   6      434.11      425.26     24.99 o 
   4  -3   6       79.10      107.29     18.65 o 
   5  -3   6      439.99      463.90     25.58 o 
   6  -3   6     1718.13     1705.23     58.88 o 
   7  -3   6        5.45        1.05     30.76 o 
   8  -3   6       35.52       55.69     36.09 o 
  -8  -2   6      259.76      312.81     36.45 o 
  -7  -2   6      307.72      326.39     28.75 o 
  -6  -2   6      122.19      112.95     18.55 o 
  -5  -2   6      114.51      125.84     17.51 o 
  -4  -2   6      363.21      325.16     16.72 o 
  -3  -2   6      463.62      456.44     22.94 o 
  -2  -2   6     8724.46     8340.58     95.18 o 
  -1  -2   6      805.41      878.31     42.22 o 
   0  -2   6     2570.89     2441.91     40.66 o 
   2  -2   6     5648.51     5755.65     66.73 o 
   3  -2   6        4.49       13.12      6.46 o 
   4  -2   6      114.31      108.05     17.77 o 
   5  -2   6     1077.89     1092.06     33.04 o 
   6  -2   6       42.23       45.39     27.95 o 
   7  -2   6      101.19      129.45     34.09 o 
   8  -2   6      328.53      405.33     42.73 o 
  -8  -1   6       69.49      103.91     47.71 o 
  -7  -1   6        0.17        9.36     21.65 o 
  -6  -1   6     3023.77     2979.58     77.77 o 
  -5  -1   6     1175.49     1135.18     21.05 o 
  -4  -1   6      321.88      358.14     15.61 o 
  -3  -1   6      137.30      145.43     20.82 o 
   0  -1   6     6357.81     6525.35     83.76 o 
   1  -1   6     1267.11     1277.89     48.31 o 
   2  -1   6     1014.33     1000.76     25.14 o 
   3  -1   6      193.57      224.89     12.73 o 
   4  -1   6     2199.93     2083.63     56.01 o 
   5  -1   6      639.48      600.65     55.48 o 
   6  -1   6       51.31       48.94     29.71 o 
   7  -1   6      289.49      321.51     37.81 o 
  -8   0   6       26.02       55.99     48.29 o 
  -7   0   6       46.57       61.02     28.92 o 
  -6   0   6     1512.48     1482.66     43.78 o 
  -5   0   6      335.36      320.39     18.03 o 
  -4   0   6     2311.24     2174.67     98.81 o 
  -3   0   6     2614.15     2716.01     66.58 o 
  -1   0   6     1138.44     1122.89     37.51 o 
   0   0   6     3684.30     3748.39     50.01 o 
   1   0   6       44.87       21.95     22.33 o 
   2   0   6        5.53        3.54     18.06 o 
   3   0   6     1647.05     1595.11     31.57 o 
   4   0   6       97.17       99.23     22.03 o 
   5   0   6       61.59       48.53     27.62 o 
   6   0   6      572.47      606.43     38.86 o 
   7   0   6      581.92      573.69     42.31 o 
  -8   1   6        1.31       18.72     33.22 o 
  -7   1   6     1451.09     1426.12     47.86 o 
  -6   1   6      618.08      635.23     26.74 o 
  -5   1   6       45.07       50.16     25.34 o 
  -4   1   6      301.13      293.88     39.08 o 
  -3   1   6      633.17      654.52     33.11 o 
  -2   1   6     1845.48     1928.52     40.84 o 
  -1   1   6       71.90       47.19     24.63 o 
   0   1   6     6950.14     6608.12    165.13 o 
   1   1   6      942.52      904.18     44.63 o 
   2   1   6     1652.83     1623.63     31.73 o 
   3   1   6       28.56       25.75     16.18 o 
   4   1   6     1196.65     1175.74     34.55 o 
   5   1   6      618.86      616.31     51.99 o 
   6   1   6        4.21       20.94     31.27 o 
  -8   2   6     1096.13     1128.91     50.11 o 
  -7   2   6       19.84       35.11     23.99 o 
  -6   2   6       91.47      109.98     27.10 o 
  -5   2   6     1102.24     1136.16     43.24 o 
  -4   2   6     4193.50     4271.81    147.51 o 
  -3   2   6      153.75      146.56     28.90 o 
  -2   2   6       38.55       16.53     14.71 o 
  -1   2   6       11.15       16.10     20.24 o 
   0   2   6      692.07      723.24     48.85 o 
   1   2   6       93.77       85.75     26.16 o 
   2   2   6     2017.54     1966.80     36.38 o 
   3   2   6       22.04       22.14     17.98 o 
   4   2   6        5.45       15.56     24.75 o 
   5   2   6      198.70      237.12     33.78 o 
   6   2   6      520.24      618.55     52.53 o 
  -8   3   6       33.41       47.35     37.13 o 
  -7   3   6      117.38      145.53     27.72 o 
  -6   3   6     1014.00     1054.41     43.80 o 
  -5   3   6      260.67      260.96     47.48 o 
  -4   3   6      396.77      374.68     35.31 o 
  -3   3   6        2.87        6.07     28.54 o 
  -2   3   6     6396.58     6206.18    144.16 o 
  -1   3   6      340.78      385.03     32.81 o 
   0   3   6      499.90      582.74     34.79 o 
   1   3   6      141.00      133.86     22.58 o 
   2   3   6     5026.91     4733.11     54.94 o 
   3   3   6     1253.65     1239.10     30.76 o 
   4   3   6       36.69       71.48     26.44 o 
   5   3   6       13.95       18.32     54.64 o 
  -7   4   6       73.43       77.09     28.91 o 
  -6   4   6      939.02      999.62     46.67 o 
  -5   4   6      132.01      108.41     36.37 o 
  -4   4   6        6.02        4.87     32.95 o 
  -3   4   6       83.60       80.02     32.41 o 
  -2   4   6      339.88      333.48     35.70 o 
  -1   4   6      229.29      215.74     33.70 o 
   0   4   6     2316.72     2426.00     55.22 o 
   1   4   6        2.71       22.64     23.98 o 
   2   4   6       67.44       77.98     25.05 o 
   3   4   6       13.77       16.89     33.67 o 
   4   4   6     1522.26     1729.93     89.53 o 
  -7   5   6        1.95       11.63     33.54 o 
  -6   5   6      169.68      176.48     43.95 o 
  -5   5   6       88.89       87.98     38.97 o 
  -4   5   6     1615.59     1677.93     57.24 o 
  -3   5   6      102.60      129.22     35.87 o 
  -2   5   6      113.26      105.23     35.06 o 
  -1   5   6       69.49       86.77     27.96 o 
   0   5   6     2515.23     2482.51     54.94 o 
   1   5   6      247.72      280.41     38.95 o 
   2   5   6       36.03       44.63     35.72 o 
   3   5   6       54.93       95.98     38.66 o 
  -5   6   6       79.13       70.77     41.47 o 
  -4   6   6       22.63       47.29     38.46 o 
  -3   6   6       72.02       64.09     37.62 o 
  -2   6   6      428.86      502.26     44.90 o 
  -1   6   6      136.94      157.52     32.65 o 
   0   6   6      211.29      233.15     48.38 o 
   1   6   6       48.87       47.93     40.40 o 
   0 -11   7      186.54      214.01     43.29 o 
   1 -11   7       56.84       66.50     38.28 o 
   2 -11   7      244.64      272.06     28.35 o 
   3 -11   7      472.24      533.80     27.38 o 
   4 -11   7       46.88       61.01     40.13 o 
  -2 -10   7      272.78      294.15     43.70 o 
  -1 -10   7     1001.48     1022.90     51.27 o 
   0 -10   7       97.53       72.94     36.42 o 
   1 -10   7      297.57      316.62     29.91 o 
   2 -10   7      179.49      207.25     27.98 o 
   3 -10   7      115.68      132.40     22.97 o 
   4 -10   7       27.92       44.42     27.17 o 
   5 -10   7      222.22      230.55     31.70 o 
  -4  -9   7       56.88       83.62     43.10 o 
  -3  -9   7      339.38      340.75     45.84 o 
  -2  -9   7      219.66      237.79     37.49 o 
  -1  -9   7        0.12       11.72     34.03 o 
   0  -9   7       56.05       64.41     41.44 o 
   1  -9   7     3328.28     3301.14     52.29 o 
   2  -9   7        8.63       18.23     18.27 o 
   3  -9   7        4.26       -4.34     18.96 o 
   4  -9   7      363.87      351.30     29.19 o 
   5  -9   7     2676.71     2706.80     76.38 o 
   6  -9   7      382.80      429.31     36.49 o 
  -5  -8   7      225.14      228.01     44.91 o 
  -4  -8   7       12.69       11.41     39.47 o 
  -3  -8   7     3566.84     3615.27     73.77 o 
  -2  -8   7        6.85       32.52     33.08 o 
  -1  -8   7      233.05      218.22     33.08 o 
   0  -8   7        1.44       12.24     18.83 o 
   1  -8   7     1638.63     1643.42     46.21 o 
   2  -8   7        3.12       18.49     16.46 o 
   3  -8   7     1372.60     1357.05     29.02 o 
   4  -8   7      123.63      141.79     25.79 o 
   5  -8   7       16.81       11.24     35.84 o 
   6  -8   7      282.18      272.06     33.61 o 
   7  -8   7     1132.93     1159.39     79.69 o 
  -6  -7   7      543.07      594.91     32.64 o 
  -5  -7   7      662.14      633.11     36.01 o 
  -4  -7   7       33.34       39.50     19.67 o 
  -3  -7   7      201.91      196.02     18.40 o 
  -2  -7   7      304.75      285.89     17.34 o 
  -1  -7   7     7894.23     7783.37     63.87 o 
   0  -7   7       79.63       83.00     17.83 o 
   1  -7   7      512.45      544.76     31.81 o 
   2  -7   7       16.95       15.72     19.80 o 
   3  -7   7     7023.35     6903.97    118.39 o 
   4  -7   7      160.68      165.10     27.88 o 
   5  -7   7       34.02       31.56     32.96 o 
   6  -7   7      135.08      166.08     39.00 o 
   7  -7   7      299.34      292.93     45.82 o 
  -6  -6   7       66.63       91.67     25.40 o 
  -5  -6   7     2104.82     2052.86     38.32 o 
  -4  -6   7     1262.37     1237.56     29.40 o 
  -3  -6   7      171.28      157.55     17.29 o 
  -2  -6   7      468.17      457.78     17.63 o 
  -1  -6   7      621.10      651.05     24.72 o 
   0  -6   7      448.84      434.01     22.67 o 
   1  -6   7     1043.79     1031.51     31.17 o 
   2  -6   7     2389.57     2424.04     39.60 o 
   3  -6   7      643.92      657.76     25.66 o 
   4  -6   7        9.10       27.44     27.91 o 
   5  -6   7     2153.42     2184.55     57.60 o 
   6  -6   7      335.81      385.38     57.09 o 
   7  -6   7      128.83      140.04     42.42 o 
  -7  -5   7      292.95      332.86     34.46 o 
  -6  -5   7       73.45       57.09     26.94 o 
  -5  -5   7      670.24      688.00     31.36 o 
  -4  -5   7      631.48      612.84     28.04 o 
  -3  -5   7     4651.50     4729.36     66.87 o 
  -2  -5   7      821.65      806.38     36.61 o 
  -1  -5   7     4726.33     4679.40    102.06 o 
   0  -5   7     1788.86     1710.86     35.05 o 
   1  -5   7     5133.09     5279.37     56.40 o 
   2  -5   7      278.85      296.21     17.48 o 
   3  -5   7      196.98      225.20     34.55 o 
   4  -5   7     2206.53     2150.88     52.80 o 
   5  -5   7        2.96       22.20     31.91 o 
   6  -5   7      220.04      270.02     39.94 o 
   7  -5   7       44.71       42.79     40.71 o 
   8  -5   7      848.22      873.83     73.21 o 
  -7  -4   7      363.25      340.29     32.49 o 
  -6  -4   7     1031.52      973.68     44.83 o 
  -5  -4   7       84.51       87.56     23.65 o 
  -4  -4   7      175.25      170.27     17.17 o 
  -3  -4   7      241.84      227.26     23.46 o 
  -2  -4   7     1790.40     1745.19     43.89 o 
  -1  -4   7     1268.14     1288.10     30.38 o 
   0  -4   7     2807.16     2931.38     47.17 o 
   1  -4   7     5151.74     5230.42     99.34 o 
   2  -4   7      644.40      656.88     32.81 o 
   3  -4   7     2285.65     2226.55     30.79 o 
   4  -4   7     1149.93     1093.23     35.31 o 
   5  -4   7     1162.16     1224.69     43.96 o 
   6  -4   7     1359.43     1375.61     49.99 o 
   7  -4   7      229.16      251.36     35.83 o 
   8  -4   7      132.28      137.66     59.04 o 
  -8  -3   7       39.50       79.06     31.71 o 
  -7  -3   7     1157.85     1137.51     39.59 o 
  -6  -3   7        2.71        8.93     18.99 o 
  -5  -3   7      112.45      151.30     18.65 o 
  -4  -3   7      331.74      347.77     22.18 o 
  -3  -3   7     6734.55     6802.20    123.18 o 
  -2  -3   7      411.91      405.12     40.55 o 
  -1  -3   7      143.42      159.86     27.12 o 
   0  -3   7      448.13      437.54     40.11 o 
   1  -3   7     1511.16     1522.41     55.77 o 
   2  -3   7     2592.99     2658.01     50.88 o 
   3  -3   7     1296.75     1353.06     27.81 o 
   4  -3   7       50.00       60.74     17.18 o 
   5  -3   7       77.85       68.29     23.26 o 
   6  -3   7      680.38      678.63     34.07 o 
   7  -3   7      469.96      513.52     40.00 o 
  -8  -2   7      263.56      320.36     55.93 o 
  -7  -2   7      433.45      464.96     26.19 o 
  -6  -2   7        5.04       20.44     19.43 o 
  -5  -2   7      844.79      836.41     25.18 o 
  -4  -2   7      781.92      806.44     26.95 o 
  -3  -2   7      197.63      222.79     21.18 o 
  -2  -2   7       39.87       66.05     24.62 o 
   2  -2   7      287.10      307.80     23.11 o 
   3  -2   7     3645.56     3550.16     39.26 o 
   4  -2   7      724.24      695.49     25.03 o 
   5  -2   7        2.07        6.29     23.96 o 
   6  -2   7      501.62      545.40     38.83 o 
   7  -2   7      601.72      683.51     42.99 o 
  -8  -1   7        4.88       25.36     51.24 o 
  -7  -1   7        2.56       17.56     29.32 o 
  -6  -1   7       37.59       54.73     21.38 o 
  -5  -1   7     4453.62     4443.87     93.38 o 
  -4  -1   7      280.97      281.50     25.89 o 
  -3  -1   7      236.89      271.24     37.70 o 
  -2  -1   7      208.95      262.12     41.60 o 
  -1  -1   7     1301.02     1287.15     35.07 o 
   0  -1   7      155.90      159.07     35.12 o 
   1  -1   7     2887.46     2744.68     79.15 o 
   2  -1   7      291.72      289.87     25.18 o 
   3  -1   7      116.47      130.22     19.17 o 
   4  -1   7      299.33      297.11     22.86 o 
   5  -1   7     1775.74     1814.37    130.79 o 
   6  -1   7       13.47        5.79     31.13 o 
   7  -1   7       95.32       90.24     37.45 o 
  -8   0   7      358.24      334.43     38.81 o 
  -7   0   7      264.69      244.80     35.00 o 
  -6   0   7      112.79      126.14     30.65 o 
  -5   0   7      189.76      215.76     25.87 o 
  -4   0   7      501.85      516.35     44.86 o 
  -3   0   7     4569.89     4603.73    237.63 o 
  -2   0   7      429.55      376.74     43.21 o 
  -1   0   7     1848.57     1773.32     33.77 o 
   0   0   7      609.79      593.21     26.26 o 
   1   0   7     2870.46     2798.13     53.91 o 
   2   0   7        7.16        5.77     22.63 o 
   3   0   7        2.23       20.04     15.33 o 
   4   0   7     1024.18     1063.09     45.69 o 
   5   0   7       39.56       51.23     37.47 o 
   6   0   7       90.91      133.54     34.54 o 
  -8   1   7       43.35       40.30     36.07 o 
  -7   1   7     1509.25     1487.64     52.31 o 
  -6   1   7      795.01      759.06     57.15 o 
  -5   1   7       23.68       29.75     39.08 o 
  -4   1   7       46.69       50.43     28.98 o 
  -3   1   7      365.19      351.60     32.43 o 
  -2   1   7      938.10      896.41     30.24 o 
  -1   1   7     2857.03     2787.51     54.60 o 
   0   1   7      940.51      896.06     29.80 o 
   1   1   7      787.45      726.22     36.86 o 
   2   1   7      111.00      114.07     21.10 o 
   3   1   7     1057.52     1059.89     27.23 o 
   4   1   7      437.00      428.97     30.28 o 
   5   1   7       98.40      108.09     33.48 o 
   6   1   7      167.49      218.20     39.25 o 
  -8   2   7      173.40      148.94     40.08 o 
  -7   2   7      552.21      578.48     66.43 o 
  -6   2   7      172.04      184.82     49.03 o 
  -5   2   7     1079.08     1070.73     63.77 o 
  -4   2   7      652.98      679.59     40.58 o 
  -3   2   7     1763.42     1706.43     50.58 o 
  -2   2   7      414.22      426.80     50.98 o 
  -1   2   7     1152.97     1174.47     45.37 o 
   0   2   7      156.49      140.61     31.02 o 
   1   2   7        0.67       12.33     27.50 o 
   2   2   7     1001.22     1020.48     32.71 o 
   3   2   7       60.60       81.97     21.13 o 
   4   2   7        2.23        8.84     27.36 o 
   5   2   7      157.72      249.00     39.09 o 
  -7   3   7      231.42      294.69     58.90 o 
  -6   3   7        1.86       27.07     38.40 o 
  -5   3   7       97.62      122.90     37.37 o 
  -4   3   7      421.24      409.62     40.02 o 
  -3   3   7      969.08     1000.07     45.97 o 
  -2   3   7       20.84        3.46     31.58 o 
  -1   3   7     2366.21     2436.72     58.52 o 
   0   3   7      298.23      310.92     35.85 o 
   1   3   7      618.90      619.74     31.65 o 
   2   3   7       29.55       39.29     25.26 o 
   3   3   7      441.94      458.12     30.77 o 
   4   3   7      183.32      253.99     43.01 o 
  -7   4   7       35.22       85.93     45.41 o 
  -6   4   7      184.05      228.00     44.54 o 
  -5   4   7     1335.06     1424.73     82.53 o 
  -4   4   7        0.03       19.52     36.62 o 
  -3   4   7        5.26       21.61     35.55 o 
  -2   4   7       27.66        9.10     34.23 o 
  -1   4   7       15.28       16.68     34.43 o 
   0   4   7       12.89        4.64     32.68 o 
   1   4   7      848.67      871.94     36.17 o 
   2   4   7        3.21       15.83     35.28 o 
   3   4   7        3.57       40.71     36.75 o 
  -5   5   7      293.41      295.71     45.86 o 
  -4   5   7       58.61       97.69     40.27 o 
  -3   5   7     1651.49     1752.32    114.45 o 
  -2   5   7       32.88       28.88     30.33 o 
  -1   5   7      233.76      244.38     33.22 o 
   0   5   7      151.54      131.57     40.19 o 
   1   5   7     1313.09     1212.02     54.66 o 
  -3   6   7        1.75       -0.36     42.32 o 
  -2   6   7      480.00      461.43     48.54 o 
   0 -11   8      235.91      255.48     44.22 o 
   1 -11   8        9.67        4.52     40.40 o 
   2 -11   8      391.33      468.67     45.02 o 
   3 -11   8      461.74      447.77     44.80 o 
  -2 -10   8      894.04      873.90     54.51 o 
  -1 -10   8      879.37      804.91     50.84 o 
   0 -10   8      171.10      282.08     41.74 o 
   1 -10   8      131.00      140.15     37.51 o 
   2 -10   8     1113.25     1123.33     40.22 o 
   3 -10   8       17.07       14.62     36.08 o 
   4 -10   8        2.60       30.74     29.13 o 
   5 -10   8      553.59      614.95     37.60 o 
  -4  -9   8      468.54      586.72     51.17 o 
  -3  -9   8       70.55       55.15     38.84 o 
  -2  -9   8        4.74       -5.94     36.62 o 
  -1  -9   8      301.18      313.30     41.01 o 
   0  -9   8      107.91      128.39     35.41 o 
   1  -9   8      704.69      694.31     41.84 o 
   2  -9   8      621.33      652.77     24.05 o 
   3  -9   8        5.65       12.82     20.67 o 
   4  -9   8       85.19      107.79     27.78 o 
   5  -9   8      352.43      342.02     34.39 o 
   6  -9   8      532.78      532.67     40.09 o 
  -5  -8   8      207.77      188.66     46.01 o 
  -4  -8   8      522.89      591.35     47.61 o 
  -3  -8   8      524.96      499.26     44.11 o 
  -2  -8   8     1643.37     1800.90     54.93 o 
  -1  -8   8      111.86      142.39     33.41 o 
   0  -8   8      422.52      407.09     36.59 o 
   1  -8   8      288.89      295.91     25.27 o 
   2  -8   8       83.60       81.36     18.50 o 
   3  -8   8       57.70       77.67     19.81 o 
   4  -8   8      171.88      178.30     27.84 o 
   5  -8   8       47.70       47.98     29.51 o 
   6  -8   8       10.64        7.17     32.48 o 
  -5  -7   8      162.16      164.65     30.41 o 
  -4  -7   8      713.20      761.49     33.58 o 
  -3  -7   8      321.52      318.77     25.61 o 
  -2  -7   8        0.30       10.73     30.83 o 
  -1  -7   8        6.25       14.26     29.54 o 
   0  -7   8     4603.91     4659.90     55.31 o 
   1  -7   8      212.96      252.99     20.26 o 
   2  -7   8      106.16       77.36     22.81 o 
   3  -7   8      133.46      120.99     19.31 o 
   4  -7   8     4272.92     4144.61    122.17 o 
   5  -7   8      206.77      207.60     38.08 o 
   6  -7   8        7.48       19.64     39.38 o 
   7  -7   8       32.00       49.89     44.24 o 
  -6  -6   8      253.68      259.82     28.52 o 
  -5  -6   8       44.33       38.71     22.11 o 
  -4  -6   8     3471.50     3372.85     44.03 o 
  -3  -6   8       71.24       75.05     18.53 o 
  -2  -6   8      153.89      130.33     18.59 o 
  -1  -6   8        6.08       -1.26     22.23 o 
   0  -6   8     1484.69     1393.18     41.44 o 
   1  -6   8      308.38      322.93     17.44 o 
   2  -6   8     2001.88     2024.45     41.22 o 
   3  -6   8      441.95      465.61     26.66 o 
   4  -6   8       53.76       62.96     32.00 o 
   5  -6   8      108.07       86.13     35.79 o 
   6  -6   8     1884.46     1886.88     62.66 o 
   7  -6   8       65.66       71.79     45.60 o 
  -7  -5   8      738.66      743.53     59.45 o 
  -6  -5   8      590.08      597.85     35.26 o 
  -5  -5   8       99.32      106.10     26.39 o 
  -4  -5   8      420.61      414.16     27.76 o 
  -3  -5   8      977.75      916.96     26.20 o 
  -2  -5   8     8731.79     8346.77     72.06 o 
  -1  -5   8      325.59      293.90     24.55 o 
   0  -5   8      368.19      342.60     17.02 o 
   1  -5   8       63.69       71.79     22.13 o 
   2  -5   8     9896.70     9747.19    182.83 o 
   3  -5   8        1.46       21.00     28.46 o 
   4  -5   8      152.58      156.33     34.11 o 
   5  -5   8      299.31      373.21     39.80 o 
   6  -5   8      648.54      706.65     49.23 o 
   7  -5   8      629.50      610.48     52.74 o 
  -7  -4   8       51.75       77.69     31.22 o 
  -6  -4   8     1220.44     1251.77     40.76 o 
  -5  -4   8     1533.35     1547.45     40.36 o 
  -4  -4   8      244.79      254.01     20.10 o 
  -3  -4   8      162.24      181.97     21.83 o 
  -2  -4   8      140.53      182.01     21.22 o 
  -1  -4   8     1530.14     1557.94     48.61 o 
   0  -4   8     1316.06     1337.66     69.35 o 
   1  -4   8     1990.59     1922.67     80.59 o 
   2  -4   8      797.48      765.74     28.67 o 
   3  -4   8       16.24       19.96     22.19 o 
   4  -4   8     2827.64     2778.27     48.08 o 
   5  -4   8      460.52      490.55     53.26 o 
   6  -4   8      319.49      298.36     49.49 o 
   7  -4   8      401.60      569.80     65.09 o 
  -7  -3   8       46.27       63.57     29.75 o 
  -6  -3   8      817.71      788.74     28.35 o 
  -5  -3   8      794.49      791.70     26.86 o 
  -4  -3   8     3788.66     3804.78     49.45 o 
  -3  -3   8      619.02      623.58     27.20 o 
  -2  -3   8     4575.41     4627.68     50.44 o 
  -1  -3   8     1527.28     1536.86     43.78 o 
   0  -3   8     5525.26     5524.63     56.98 o 
   1  -3   8      348.50      308.60     24.05 o 
   2  -3   8      104.33      131.99     22.59 o 
   3  -3   8     1651.25     1708.76     30.30 o 
   4  -3   8        6.86       22.00     18.54 o 
   5  -3   8      280.35      298.71     28.19 o 
   6  -3   8       64.57       70.06     28.39 o 
   7  -3   8     1093.49     1105.19     75.30 o 
  -8  -2   8      198.29      188.58     55.05 o 
  -7  -2   8      806.28      877.05     42.38 o 
  -6  -2   8      174.40      164.01     24.97 o 
  -5  -2   8       59.69       70.24     26.13 o 
  -4  -2   8      501.46      473.20     30.79 o 
  -3  -2   8     1548.05     1607.02     66.20 o 
  -2  -2   8      720.35      798.39     53.24 o 
  -1  -2   8     1150.03     1128.44     40.68 o 
   0  -2   8     5656.30     5458.07     72.54 o 
   1  -2   8      274.72      270.60     24.40 o 
   2  -2   8     1731.37     1665.31     38.53 o 
   3  -2   8      665.82      628.18     24.67 o 
   4  -2   8     1447.84     1414.61     51.81 o 
   5  -2   8     1142.21     1169.25     41.72 o 
   6  -2   8      264.87      310.75     37.20 o 
  -8  -1   8      593.05      610.52     44.32 o 
  -7  -1   8        0.94       37.67     32.77 o 
  -6  -1   8      145.48      149.97     31.49 o 
  -5  -1   8      134.83      154.78     28.82 o 
  -4  -1   8     4219.18     4141.43     91.08 o 
  -3  -1   8      106.30      158.55     30.10 o 
  -2  -1   8       69.96      109.65     43.76 o 
  -1  -1   8      212.97      189.41     30.63 o 
   0  -1   8     1168.63     1081.48     41.70 o 
   1  -1   8      973.86      941.04     32.45 o 
   2  -1   8     1250.50     1256.13     41.89 o 
   3  -1   8      149.68      152.26     21.92 o 
   4  -1   8       61.30       71.97     22.83 o 
   5  -1   8      292.75      313.37     38.11 o 
   6  -1   8      478.45      489.05     42.21 o 
  -8   0   8      142.65      168.18     39.28 o 
  -7   0   8        3.17        4.85     33.07 o 
  -6   0   8      495.20      480.28     53.77 o 
  -5   0   8      278.46      270.29     45.75 o 
  -4   0   8       56.31       57.26     30.19 o 
  -3   0   8       17.97       31.21     30.06 o 
  -2   0   8     6488.66     6348.49    168.29 o 
  -1   0   8      165.83      175.54     23.06 o 
   0   0   8      542.76      490.06     35.44 o 
   1   0   8      116.99      118.35     25.18 o 
   2   0   8     2862.12     2685.76     48.86 o 
   3   0   8      414.41      392.17     35.75 o 
   4   0   8        1.46       26.28     26.09 o 
   5   0   8      376.34      430.09     39.75 o 
   6   0   8      304.25      308.20     40.64 o 
  -7   1   8       99.94       81.74     36.42 o 
  -6   1   8     1354.85     1363.69     71.72 o 
  -5   1   8      292.53      298.27     39.05 o 
  -4   1   8      116.54      148.27     33.62 o 
  -3   1   8       62.27       45.87     31.14 o 
  -2   1   8      399.32      436.09     54.33 o 
  -1   1   8       19.02       36.33     23.29 o 
   0   1   8     1618.05     1571.42     50.34 o 
   1   1   8      138.63      166.85     34.02 o 
   2   1   8       96.04       96.33     24.06 o 
   3   1   8       52.79       54.46     32.15 o 
   4   1   8     1345.71     1383.08     60.66 o 
   5   1   8       29.22       52.93     37.04 o 
  -7   2   8       28.92       -5.46     54.61 o 
  -6   2   8       80.67       82.67     41.20 o 
  -5   2   8      246.77      272.69     40.43 o 
  -4   2   8     1466.16     1429.44     53.74 o 
  -3   2   8      142.07      140.28     35.73 o 
  -2   2   8      901.39      853.95     65.53 o 
  -1   2   8      176.75      197.85     35.98 o 
   0   2   8     1146.75     1118.61     48.22 o 
   1   2   8        4.59        7.45     32.62 o 
   2   2   8       20.68       23.06     26.00 o 
   3   2   8      511.17      507.28     41.49 o 
   4   2   8       16.10       19.19     35.96 o 
  -6   3   8        0.39       29.49     41.65 o 
  -5   3   8       19.15       18.63     39.23 o 
  -4   3   8       35.70       25.75     38.37 o 
  -3   3   8      499.59      450.46     42.66 o 
  -2   3   8      774.59      795.24     38.52 o 
  -1   3   8      313.74      308.55     40.45 o 
   0   3   8      508.97      494.96     41.91 o 
   1   3   8       54.26       63.08     26.90 o 
   2   3   8      457.39      496.73     33.23 o 
   3   3   8      104.35      110.13     37.61 o 
  -5   4   8      140.01      178.04     45.69 o 
  -4   4   8      637.35      615.97     50.79 o 
  -3   4   8      103.03      123.34     40.51 o 
  -2   4   8      215.03      203.49     34.13 o 
  -1   4   8       42.42       43.93     31.33 o 
   0   4   8       27.77       43.20     31.65 o 
   1   4   8      408.04      486.94     40.99 o 
  -3   5   8       14.03        2.23     44.12 o 
  -2   5   8      739.32      769.65     48.47 o 
  -1   5   8       94.75       92.55     34.76 o 
  -2 -10   9       54.47       96.60     44.58 o 
  -1 -10   9     1712.18     1838.53     63.71 o 
   0 -10   9      460.90      497.34     47.16 o 
   1 -10   9      224.83      287.91     42.51 o 
   2 -10   9      137.23      176.13     39.82 o 
   3 -10   9     2511.44     2616.92     57.80 o 
   4 -10   9       59.44       84.49     31.29 o 
  -3  -9   9      147.31      151.67     44.32 o 
  -2  -9   9       78.47       92.06     41.93 o 
  -1  -9   9      370.56      379.89     42.00 o 
   0  -9   9       90.10      105.39     38.74 o 
   1  -9   9      588.79      631.81     32.93 o 
   2  -9   9      998.33     1026.88     36.58 o 
   3  -9   9       93.59       74.14     27.63 o 
   4  -9   9        0.12       16.04     28.35 o 
   5  -9   9      921.54      864.90     48.04 o 
  -4  -8   9      455.77      460.67     50.43 o 
  -3  -8   9     1063.97     1127.44     54.69 o 
  -2  -8   9     1759.71     1641.07     57.20 o 
  -1  -8   9      706.70      728.14     32.99 o 
   0  -8   9      651.12      631.01     31.99 o 
   1  -8   9     1850.94     1969.49     42.88 o 
   2  -8   9      151.30      148.49     21.08 o 
   3  -8   9       94.49      104.17     25.23 o 
   4  -8   9     1828.33     1863.03     60.66 o 
   5  -8   9      141.85       99.65     32.28 o 
   6  -8   9      171.18      153.00     45.19 o 
  -5  -7   9      483.30      519.59     35.23 o 
  -4  -7   9       45.62       40.46     26.84 o 
  -3  -7   9        6.09        4.56     26.84 o 
  -2  -7   9      408.56      443.37     25.51 o 
  -1  -7   9      128.51      140.21     27.08 o 
   0  -7   9     1570.49     1537.72     39.71 o 
   1  -7   9      800.25      806.94     38.07 o 
   2  -7   9       31.30       48.76     18.68 o 
   3  -7   9      347.43      359.19     28.40 o 
   4  -7   9      370.52      395.21     40.80 o 
   5  -7   9     1205.73     1153.76     78.75 o 
   6  -7   9      750.15      729.64     53.77 o 
  -6  -6   9      198.56      170.19     33.92 o 
  -5  -6   9      376.95      391.08     33.58 o 
  -4  -6   9      668.85      622.18     28.31 o 
  -3  -6   9     2009.28     2106.14     37.76 o 
  -2  -6   9      209.02      196.83     22.65 o 
  -1  -6   9      605.92      604.50     31.24 o 
   0  -6   9      356.31      325.06     28.16 o 
   1  -6   9       75.87       71.21     17.99 o 
   2  -6   9      456.12      476.55     28.80 o 
   3  -6   9       34.72       32.58     22.37 o 
   4  -6   9      108.54       98.71     37.05 o 
   5  -6   9        1.39        0.30     38.47 o 
   6  -6   9      731.34      741.52     54.11 o 
  -6  -5   9      301.67      297.22     34.18 o 
  -5  -5   9      779.48      770.12     36.46 o 
  -4  -5   9      229.26      220.16     28.32 o 
  -3  -5   9        5.27       20.59     19.10 o 
  -2  -5   9        3.67       25.05     21.47 o 
  -1  -5   9     3035.80     3004.00     42.25 o 
   0  -5   9      811.96      812.48     41.44 o 
   1  -5   9       57.00       64.13     23.06 o 
   2  -5   9        4.31       16.40     22.16 o 
   3  -5   9     4244.37     4258.41     69.96 o 
   4  -5   9      124.10      108.37     27.49 o 
   5  -5   9        3.19       10.36     39.74 o 
   6  -5   9      126.78      197.56     44.99 o 
  -7  -4   9      110.75      133.77     34.55 o 
  -6  -4   9       77.93       89.12     30.96 o 
  -5  -4   9     2237.10     2239.51     48.34 o 
  -4  -4   9      158.38      172.01     24.77 o 
  -3  -4   9       89.55       86.58     19.98 o 
  -2  -4   9       17.29       35.54     21.92 o 
  -1  -4   9      592.57      589.37     30.18 o 
   0  -4   9      436.27      442.43     33.00 o 
   1  -4   9      821.40      779.04     34.60 o 
   2  -4   9      739.76      731.30     43.16 o 
   3  -4   9        7.29       13.57     28.14 o 
   4  -4   9       13.97       26.63     27.38 o 
   5  -4   9     1800.18     1762.57     62.01 o 
   6  -4   9       47.91       36.27     44.11 o 
  -7  -3   9      426.16      431.71     58.93 o 
  -6  -3   9      131.59      137.66     26.57 o 
  -5  -3   9      464.02      478.26     35.54 o 
  -4  -3   9     1137.74     1159.23     41.23 o 
  -3  -3   9     4740.99     4692.55     66.79 o 
  -2  -3   9      888.10      881.95     62.17 o 
  -1  -3   9      283.29      256.61     32.12 o 
   0  -3   9      508.80      478.03     28.07 o 
   1  -3   9     6862.82     6650.37     70.71 o 
   2  -3   9      265.16      234.66     27.86 o 
   3  -3   9       76.77       46.09     26.43 o 
   4  -3   9      485.29      549.96     34.46 o 
   5  -3   9      632.42      519.04     48.32 o 
   6  -3   9      441.15      416.47     50.24 o 
  -7  -2   9      414.04      401.48     39.40 o 
  -6  -2   9     1172.82     1099.64     50.75 o 
  -5  -2   9      104.13      111.13     30.82 o 
  -4  -2   9        1.64        3.19     37.68 o 
  -3  -2   9       21.68       15.04     29.59 o 
  -2  -2   9     2061.18     2021.89     55.02 o 
  -1  -2   9      693.83      690.91     30.90 o 
   0  -2   9     1321.13     1317.46     36.33 o 
   1  -2   9      754.42      788.89     31.94 o 
   2  -2   9      174.81      178.80     27.65 o 
   3  -2   9     2058.16     1941.14     46.61 o 
   4  -2   9      384.61      381.15     26.72 o 
   5  -2   9      721.00      723.90     41.14 o 
   6  -2   9      637.11      689.79     68.01 o 
  -7  -1   9      667.32      614.22     51.27 o 
  -6  -1   9      543.99      570.52     56.53 o 
  -5  -1   9     1814.65     1789.53     72.34 o 
  -4  -1   9      415.44      394.30     38.39 o 
  -3  -1   9     2607.90     2656.52     89.19 o 
  -2  -1   9      998.20     1015.20     46.30 o 
  -1  -1   9     3340.10     3358.37    101.11 o 
   0  -1   9      610.24      612.73     58.35 o 
   1  -1   9       34.49       36.14     26.49 o 
   2  -1   9     1104.31     1140.72     48.32 o 
   3  -1   9       44.24       10.99     29.43 o 
   4  -1   9      139.05      129.35     26.77 o 
   5  -1   9       38.29       69.33     30.26 o 
  -7   0   9      133.51      136.66     38.87 o 
  -6   0   9        9.83      -10.47     48.13 o 
  -5   0   9      584.16      596.96     44.40 o 
  -4   0   9      973.76      973.49     47.57 o 
  -3   0   9      414.37      443.48     39.54 o 
  -2   0   9      157.49      147.96     36.58 o 
  -1   0   9     3368.37     3306.57     68.43 o 
   0   0   9       95.47      121.70     27.09 o 
   1   0   9     1120.86     1105.80     38.76 o 
   2   0   9      249.22      260.87     31.98 o 
   3   0   9     1273.11     1171.82     50.61 o 
   4   0   9      850.58      891.39     49.56 o 
   5   0   9      232.24      232.96     35.01 o 
  -6   1   9       18.92        0.37     40.25 o 
  -5   1   9     2017.12     2001.96     77.50 o 
  -4   1   9        9.21       13.86     35.47 o 
  -3   1   9       33.50       28.12     35.09 o 
  -2   1   9       87.52       95.71     36.52 o 
  -1   1   9      423.13      413.06     41.85 o 
   0   1   9      200.32      243.74     38.25 o 
   1   1   9      474.48      469.20     34.30 o 
   2   1   9      162.15      154.83     37.54 o 
   3   1   9       69.66       68.23     37.28 o 
   4   1   9      134.76      158.90     40.14 o 
  -6   2   9       77.33       86.95     43.97 o 
  -5   2   9       18.11       50.04     40.85 o 
  -4   2   9        2.56        8.96     38.96 o 
  -3   2   9     2917.96     2905.79     71.94 o 
  -2   2   9        9.58       -3.86     30.57 o 
  -1   2   9      180.98      205.77     40.63 o 
   0   2   9        4.28       15.04     36.13 o 
   1   2   9     1443.32     1409.19     54.71 o 
   2   2   9      116.79      144.10     40.47 o 
   3   2   9        1.32        9.08     39.16 o 
  -5   3   9       37.29       36.80     44.18 o 
  -4   3   9       14.29       20.43     43.19 o 
  -3   3   9       98.69       76.75     42.53 o 
  -2   3   9        0.65        3.32     33.13 o 
  -1   3   9      633.43      667.37     49.63 o 
   0   3   9       74.39       78.28     40.70 o 
   1   3   9       75.14       94.03     30.56 o 
  -3   4   9      241.26      262.99     48.67 o 
  -2   4   9       48.95       44.93     36.00 o 
  -1   4   9      422.82      429.86     40.75 o 
  -1 -10  10       83.60      125.17     46.72 o 
   0 -10  10     1646.32     1750.40     66.29 o 
   1 -10  10        6.64       29.55     71.69 o 
   2 -10  10      267.79      215.89     44.76 o 
   3 -10  10      146.71      154.01     39.87 o 
  -2  -9  10       31.88       49.63     45.21 o 
  -1  -9  10        5.70        5.71     43.02 o 
   0  -9  10     1282.25     1313.48     57.77 o 
   1  -9  10       61.68       84.75     34.21 o 
   2  -9  10      500.27      523.75     35.42 o 
   3  -9  10      288.73      297.76     40.81 o 
   4  -9  10       22.62       36.88     30.91 o 
  -4  -8  10        1.00       38.85     46.85 o 
  -3  -8  10       97.06      132.86     43.05 o 
  -2  -8  10     2073.25     2048.76     75.56 o 
  -1  -8  10      483.29      453.50     33.08 o 
   0  -8  10      671.66      680.93     37.32 o 
   1  -8  10      178.16      186.93     28.86 o 
   2  -8  10     3540.46     3550.68     60.52 o 
   3  -8  10       19.92       34.12     27.07 o 
   4  -8  10      119.87      131.22     30.82 o 
   5  -8  10      696.05      690.20     52.45 o 
  -5  -7  10      676.32      672.96     54.71 o 
  -4  -7  10      266.15      250.35     47.91 o 
  -3  -7  10       86.19       88.11     25.69 o 
  -2  -7  10      298.46      311.18     36.73 o 
  -1  -7  10      219.38      206.03     30.12 o 
   0  -7  10      625.52      618.49     40.64 o 
   1  -7  10      894.86      868.44     36.35 o 
   2  -7  10      592.00      594.82     33.53 o 
   3  -7  10       38.93       51.75     36.92 o 
   4  -7  10     1795.74     1790.04     83.38 o 
   5  -7  10      183.28      201.58     45.13 o 
  -5  -6  10      533.03      526.10     31.71 o 
  -4  -6  10      712.13      718.07     31.12 o 
  -3  -6  10     1769.19     1808.11     86.62 o 
  -2  -6  10     1867.94     1855.38     59.71 o 
  -1  -6  10     1035.94     1027.32     32.55 o 
   0  -6  10     1526.39     1559.74     39.52 o 
   1  -6  10      324.92      306.63     24.57 o 
   2  -6  10      447.62      434.71     29.71 o 
   3  -6  10     2386.02     2409.84     73.43 o 
   4  -6  10       26.06       51.03     29.73 o 
   5  -6  10       97.91      103.05     44.19 o 
  -6  -5  10      414.26      454.79     38.49 o 
  -5  -5  10       28.99       26.41     30.48 o 
  -4  -5  10       24.35       57.05     30.15 o 
  -3  -5  10      428.54      491.65     24.59 o 
  -2  -5  10       48.52       66.85     24.55 o 
  -1  -5  10     1696.37     1643.51     42.26 o 
   0  -5  10     1531.64     1523.97     39.96 o 
   1  -5  10      168.45      200.76     27.08 o 
   2  -5  10      705.26      741.71     34.27 o 
   3  -5  10      170.17      205.68     28.99 o 
   4  -5  10     1966.43     1917.53     65.49 o 
   5  -5  10      893.59      846.74     71.76 o 
  -6  -4  10      175.52      193.35     33.61 o 
  -5  -4  10      528.30      498.48     35.54 o 
  -4  -4  10     2152.61     2174.90     46.48 o 
  -3  -4  10      407.05      392.12     26.20 o 
  -2  -4  10      467.87      459.88     38.54 o 
  -1  -4  10      309.13      326.54     35.70 o 
   0  -4  10      261.09      257.32     28.33 o 
   1  -4  10     1135.45     1228.63     46.75 o 
   2  -4  10       54.54       61.61     27.34 o 
   3  -4  10       67.39       51.85     28.09 o 
   4  -4  10        2.65       10.24     30.94 o 
   5  -4  10      525.22      518.66     74.55 o 
  -6  -3  10      495.34      473.98     40.69 o 
  -5  -3  10      124.57      130.17     33.50 o 
  -4  -3  10        7.72       34.00     30.45 o 
  -3  -3  10       20.98       30.04     26.80 o 
  -2  -3  10     1461.55     1450.66     51.91 o 
  -1  -3  10      497.49      467.23     30.37 o 
   0  -3  10        9.08       16.66     25.31 o 
   1  -3  10       61.89       74.08     27.31 o 
   2  -3  10     3289.24     3149.32     59.74 o 
   3  -3  10      120.03      150.13     31.25 o 
   4  -3  10        0.21       12.93     31.71 o 
   5  -3  10      251.09      286.46     38.49 o 
  -6  -2  10     1006.78     1062.31     65.59 o 
  -5  -2  10       78.79       79.20     47.19 o 
  -4  -2  10       70.66       96.07     34.65 o 
  -3  -2  10       20.77       31.07     32.98 o 
  -2  -2  10      205.33      179.62     27.18 o 
  -1  -2  10       36.56       47.04     25.79 o 
   0  -2  10      106.61      127.91     27.31 o 
   1  -2  10      429.85      402.53     32.68 o 
   2  -2  10        7.52        2.59     29.71 o 
   3  -2  10        0.94       37.86     39.98 o 
   4  -2  10     1290.80     1338.51     48.30 o 
   5  -2  10        5.53        8.79     41.94 o 
  -6  -1  10      302.82      280.85     55.49 o 
  -5  -1  10      525.44      518.40     45.81 o 
  -4  -1  10     1152.15     1215.47     53.11 o 
  -3  -1  10      743.20      694.67     44.68 o 
  -2  -1  10      350.97      333.42     29.70 o 
  -1  -1  10      657.87      662.72     33.89 o 
   0  -1  10     2623.13     2661.09     93.19 o 
   1  -1  10      324.47      280.36     32.23 o 
   2  -1  10        0.91       -3.60     31.51 o 
   3  -1  10      406.18      442.40     37.46 o 
   4  -1  10      345.07      272.83     43.43 o 
  -6   0  10       12.04       17.91     41.86 o 
  -5   0  10       57.22       62.31     40.41 o 
  -4   0  10      151.78      151.50     40.07 o 
  -3   0  10     1201.52     1098.94     52.45 o 
  -2   0  10       76.62      102.58     42.07 o 
  -1   0  10      545.95      537.55     46.28 o 
   0   0  10      616.77      649.51     47.69 o 
   1   0  10      208.24      198.22     32.78 o 
   2   0  10      861.93      862.09     42.53 o 
   3   0  10       93.01       75.38     39.81 o 
  -5   1  10      259.83      259.00     46.75 o 
  -4   1  10     1002.17     1031.37     55.56 o 
  -3   1  10      533.63      547.11     47.33 o 
  -2   1  10     1076.28     1131.84     56.90 o 
  -1   1  10      684.75      678.93     49.90 o 
   0   1  10       37.46       33.03     40.10 o 
   1   1  10      586.30      572.85     47.03 o 
   2   1  10       23.37       49.39     40.80 o 
  -4   2  10      196.89      244.36     47.96 o 
  -3   2  10        2.82        9.73     34.55 o 
  -2   2  10     1312.95     1349.91     49.68 o 
  -1   2  10       56.71       56.72     44.38 o 
   0   2  10      531.35      540.16     49.45 o 
   1   2  10       47.38       52.34     42.78 o 
  -1  -9  11      123.59      179.89     70.47 o 
   0  -9  11      129.25      160.99     45.43 o 
   1  -9  11     1430.54     1484.91     46.65 o 
   2  -9  11      660.87      651.01     39.47 o 
   3  -9  11      103.64      120.77     41.38 o 
  -3  -8  11       57.53       90.14     48.02 o 
  -2  -8  11       12.64       25.11     43.52 o 
  -1  -8  11     2598.36     2496.18     66.04 o 
   0  -8  11        2.49      -11.86     34.67 o 
   1  -8  11      345.63      362.14     34.67 o 
   2  -8  11       71.48       91.81     31.50 o 
   3  -8  11     1789.81     1873.59     64.25 o 
   4  -8  11      148.46      185.22     44.65 o 
  -4  -7  11      236.11      244.83     50.21 o 
  -3  -7  11       10.73        5.50     32.60 o 
  -2  -7  11        0.09        9.78     31.45 o 
  -1  -7  11     1715.90     1595.82     79.71 o 
   0  -7  11        0.13       43.09     46.80 o 
   1  -7  11      795.15      762.68     38.80 o 
   2  -7  11      475.12      515.88     45.26 o 
   3  -7  11       63.80       81.30     40.31 o 
   4  -7  11       63.37       28.77     44.17 o 
  -4  -6  11      128.72      158.21     25.81 o 
  -3  -6  11     2048.25     2094.90     68.88 o 
  -2  -6  11      334.05      340.07     30.24 o 
  -1  -6  11      762.03      805.62     37.56 o 
   0  -6  11      133.06      118.45     29.77 o 
   1  -6  11     3528.85     3617.42     74.35 o 
   2  -6  11        3.36       12.83     29.23 o 
   3  -6  11      162.81      216.90     32.25 o 
   4  -6  11      685.76      685.20     40.70 o 
  -5  -5  11      279.21      287.02     37.19 o 
  -4  -5  11       33.51       60.03     29.36 o 
  -3  -5  11      185.02      190.49     25.03 o 
  -2  -5  11      292.15      293.55     55.25 o 
  -1  -5  11      596.37      606.66     46.04 o 
   0  -5  11      461.11      462.03     32.67 o 
   1  -5  11      887.05      842.30     37.77 o 
   2  -5  11      120.24      105.41     30.58 o 
   3  -5  11     1970.41     1923.61     50.50 o 
   4  -5  11      239.56      282.26     36.20 o 
  -5  -4  11      338.70      368.73     48.27 o 
  -4  -4  11      847.86      834.78     34.26 o 
  -3  -4  11     2245.20     2230.68     50.07 o 
  -2  -4  11      537.60      526.27     43.84 o 
  -1  -4  11      717.95      755.27     36.81 o 
   0  -4  11      323.96      310.57     32.48 o 
   1  -4  11      549.81      535.10     34.94 o 
   2  -4  11     1456.06     1478.00     45.96 o 
   3  -4  11        9.62        1.32     31.82 o 
   4  -4  11       14.69       26.61     34.67 o 
  -5  -3  11       63.89       90.74     40.22 o 
  -4  -3  11      273.35      266.40     40.21 o 
  -3  -3  11       11.31       22.41     29.96 o 
  -2  -3  11      714.10      658.38     36.40 o 
  -1  -3  11     2064.63     2089.21     48.69 o 
   0  -3  11      194.49      212.90     31.90 o 
   1  -3  11      800.02      830.40     38.74 o 
   2  -3  11       35.15       28.39     31.46 o 
   3  -3  11     1745.49     1653.49     51.27 o 
   4  -3  11      649.79      613.92     43.20 o 
  -5  -2  11     1879.22     1949.57     64.03 o 
  -4  -2  11      324.77      294.49     41.56 o 
  -3  -2  11      139.47      133.97     32.74 o 
  -2  -2  11      132.52      134.36     30.19 o 
  -1  -2  11      420.07      401.82     33.59 o 
   0  -2  11      786.78      821.12     53.08 o 
   1  -2  11      195.02      234.30     34.48 o 
   2  -2  11       16.40       25.16     33.68 o 
   3  -2  11       32.64       50.89     35.61 o 
  -5  -1  11        1.24       -4.26     41.82 o 
  -4  -1  11       27.54       12.68     39.47 o 
  -3  -1  11      940.91      927.27     43.64 o 
  -2  -1  11       79.77       84.03     41.37 o 
  -1  -1  11       65.50       84.05     40.94 o 
   0  -1  11      149.99      142.91     33.66 o 
   1  -1  11     1951.38     1907.70     54.87 o 
   2  -1  11       77.70      139.13     37.00 o 
   3  -1  11        2.52        6.63     37.44 o 
  -4   0  11       17.87       36.00     42.48 o 
  -3   0  11      128.38      119.46     36.29 o 
  -2   0  11       58.30       94.77     44.66 o 
  -1   0  11       23.14       56.46     42.65 o 
   0   0  11       87.67      100.98     43.46 o 
   1   0  11       22.74       35.91     43.31 o 
   2   0  11        6.06       -5.58     42.53 o 
  -3   1  11      337.34      330.34     40.63 o 
  -2   1  11      383.12      406.86     52.58 o 
  -1   1  11      708.37      723.07     75.03 o 
   0   1  11       89.08       49.65     44.67 o 
  -1  -8  12      341.01      322.20     44.55 o 
   0  -8  12     1216.40     1146.11     83.26 o 
   1  -8  12      126.88      143.90     35.18 o 
   2  -8  12      370.17      420.60     48.52 o 
  -2  -7  12      153.68      154.68     44.91 o 
  -1  -7  12       83.83      108.28     43.28 o 
   0  -7  12     1445.76     1390.70     58.88 o 
   1  -7  12      474.07      453.44     47.76 o 
   2  -7  12      162.78      163.79     44.06 o 
   3  -7  12       89.75      109.81     45.51 o 
  -3  -6  12       22.95       57.30     30.30 o 
  -2  -6  12     2536.64     2591.83     68.75 o 
  -1  -6  12        1.67        2.79     37.52 o 
   0  -6  12      488.13      487.72     36.53 o 
   1  -6  12        1.36       21.86     31.82 o 
   2  -6  12     2234.01     2223.97     69.73 o 
   3  -6  12      264.10      262.62     36.09 o 
  -4  -5  12        8.50       19.88     43.41 o 
  -3  -5  12       24.17       31.22     30.63 o 
  -2  -5  12     1282.38     1304.56     94.03 o 
  -1  -5  12       65.22       53.56     31.99 o 
   0  -5  12      605.56      603.47     38.19 o 
   1  -5  12      553.91      582.59     41.84 o 
   2  -5  12       40.98       53.48     33.48 o 
   3  -5  12        4.06        4.17     35.14 o 
  -4  -4  12     1468.69     1583.71     50.98 o 
  -3  -4  12      211.30      214.42     34.26 o 
  -2  -4  12      552.62      535.69     38.16 o 
  -1  -4  12      138.13      175.23     33.12 o 
   0  -4  12     2524.71     2410.20     54.78 o 
   1  -4  12        3.37        8.29     33.00 o 
   2  -4  12      235.36      245.76     37.27 o 
   3  -4  12      491.44      515.20     42.84 o 
  -4  -3  12      106.48      128.42     35.82 o 
  -3  -3  12      258.45      215.70     36.81 o 
  -2  -3  12      376.99      374.17     36.88 o 
  -1  -3  12      212.04      234.64     35.27 o 
   0  -3  12      659.47      659.05     40.02 o 
   1  -3  12      171.41      171.82     36.43 o 
   2  -3  12     1198.07     1188.89     48.62 o 
  -4  -2  12     1255.45     1171.55     58.43 o 
  -3  -2  12      100.40      143.70     36.17 o 
  -2  -2  12      262.18      283.74     47.80 o 
  -1  -2  12      205.24      219.14     35.31 o 
   0  -2  12      330.50      384.63     39.16 o 
   1  -2  12      517.23      547.94     41.56 o 
  -3  -1  12      105.58      122.57     38.20 o 
  -2  -1  12     1322.06     1356.96     65.04 o 
  -1  -1  12       79.54      119.42     48.00 o 
   0  -1  12      529.91      539.02     52.32 o 
   0  -6  13      135.21      125.23     36.51 o 
  -1  -5  13      915.77      936.37     45.03 o 
   0  -5  13      155.46      176.03     36.63 o 
  -1  -4  13      548.07      606.35     42.86 o 
   0  -4  13       50.02       51.43     35.33 o 
                                                 
